# Supplementary material for: What sets aeolian dune height?
Source: Nat Commun. 2022 May 3;13:2401. doi: 10.1038/s41467-022-30031-1 (PMC9065025; doi:10.1038/s41467-022-30031-1)
Supplement: Supplementary file 5 — Source Data [file 41467_2022_30031_MOESM5_ESM.xlsx]

## Sheet: Mixed Layer Heights
Mixed layer heights over dune fields. Processed CALIPSO data giving the MLH values and the observation time (local standard time) over each dune field in the dataset. The table is a concatenated list of each dune-field's list of measurements, where each dune-field's list begins with its name, the radius of the circular region of interest (ROI) around the center of the dune field (Table S2), and t…
Name	ROI Radius (km)	No. Observations	Time (LST)	MLH (km)
Grand Erg Occidental	90	143	2006-08-26 13:21:55	2.54419
			2006-09-11 13:22:05	2.07019
			2006-10-13 13:22:07	1.98951
			2007-01-01 13:22:05	0.665713
			2007-01-17 13:22:00	0.529213
			2007-02-18 13:22:27	1.91476
			2007-03-22 13:22:33	0.855899
			2007-06-10 13:22:28	1.91178
			2007-06-26 13:22:17	0.78344
			2007-07-28 13:22:07	1.08039
			2007-08-29 13:21:57	3.51522
			2007-09-30 13:21:43	2.27919
			2007-11-01 13:21:35	1.32353
			2007-11-17 13:21:38	0.77723
			2007-12-03 13:21:30	1.21754
			2008-01-20 13:21:49	0.454655
			2008-03-24 13:21:54	1.445
			2008-04-25 13:22:23	1.35666
			2008-05-11 13:22:30	1.24992
			2008-05-27 13:22:32	1.26583
			2008-06-12 13:22:34	1.73562
			2008-06-28 13:22:56	1.04373
			2008-07-30 13:23:31	3.59935
			2008-08-15 13:23:45	3.19797
			2008-08-31 13:23:55	2.17469
			2008-09-16 13:24:01	1.82825
			2008-10-02 13:24:05	1.69155
			2008-10-18 13:24:12	2.03019
			2008-12-05 13:25:16	1.07918
			2009-01-06 13:25:35	2.46464
			2009-01-22 13:26:02	0.753136
			2009-02-07 13:26:27	0.647846
			2009-04-12 13:27:31	1.8566
			2009-04-28 13:27:30	2.08132
			2009-05-14 13:27:24	0.518968
			2009-08-02 13:25:57	2.4172
			2009-08-18 13:25:42	2.36413
			2009-09-03 13:25:39	0.961201
			2009-09-19 13:25:33	0.910185
			2009-10-21 13:25:09	0.969444
			2009-11-06 13:24:50	1.02406
			2009-11-22 13:24:48	1.24302
			2010-01-09 13:24:45	0.514906
			2010-01-25 13:24:35	0.666882
			2010-03-30 13:24:19	1.47099
			2010-04-15 13:24:04	1.51965
			2010-06-18 13:23:21	0.903729
			2010-09-06 13:22:56	0.975292
			2010-09-22 13:22:37	1.22748
			2010-11-09 13:22:34	0.819414
			2010-12-11 13:22:33	1.55676
			2011-03-17 13:22:32	1.32386
			2011-05-20 13:22:06	0.72591
			2011-06-05 13:22:10	0.390155
			2011-06-21 13:22:09	1.901
			2011-09-09 13:21:58	2.16185
			2011-10-27 13:21:45	1.36917
			2011-11-12 13:22:00	0.605572
			2012-04-04 13:22:38	2.28295
			2012-04-20 13:22:54	1.93267
			2012-07-09 13:22:24	4.2878
			2012-07-25 13:22:04	1.58803
			2012-08-26 13:22:16	1.39507
			2012-09-11 13:21:56	0.409779
			2012-09-27 13:22:10	0.568343
			2012-10-13 13:22:25	1.07461
			2013-01-17 13:22:15	1.34736
			2013-03-06 13:23:06	0.644596
			2013-03-22 13:22:55	1.88458
			2013-05-09 13:22:53	2.34651
			2013-06-10 13:22:39	0.552258
			2013-07-12 13:22:46	3.19365
			2013-11-17 13:22:35	0.721849
			2013-12-19 13:22:46	1.57166
			2014-01-20 13:23:00	1.10529
			2014-03-25 13:23:13	0.671298
			2014-05-12 13:23:14	1.89736
			2014-05-28 13:22:58	1.61499
			2014-07-31 13:22:35	2.6069
			2014-09-01 13:22:29	2.97383
			2014-10-19 13:22:35	2.94277
			2014-11-04 13:22:30	1.43625
			2014-12-06 13:22:21	1.76238
			2014-12-22 13:23:04	0.673596
			2015-01-07 13:22:52	0.478029
			2015-02-08 13:23:25	0.666534
			2015-02-24 13:23:05	0.657018
			2015-04-29 13:23:29	0.954545
			2015-05-15 13:23:10	2.43998
			2015-05-31 13:23:11	0.587346
			2015-07-02 13:23:09	1.25342
			2015-07-18 13:22:43	2.69809
			2015-08-03 13:22:44	1.05085
			2015-09-04 13:22:46	2.07063
			2015-11-07 13:22:23	1.37833
			2015-12-25 13:22:28	0.589719
			2016-03-30 13:22:43	2.95876
			2016-06-02 13:22:46	0.812728
			2016-06-18 13:22:29	0.588034
			2016-07-04 13:22:04	3.44772
			2016-07-20 13:22:12	1.48188
			2016-08-05 13:22:20	0.446279
			2016-09-06 13:22:17	1.08746
			2016-10-08 13:21:51	0.688475
			2016-10-24 13:22:05	1.61368
			2016-11-09 13:22:09	0.647658
			2016-12-11 13:21:55	1.00802
			2017-01-12 13:22:25	1.20765
			2017-01-28 13:22:36	1.64855
			2017-02-13 13:22:42	0.582772
			2017-03-01 13:22:44	1.80326
			2017-03-17 13:22:38	1.45424
			2017-04-02 13:22:27	1.05623
			2017-05-04 13:22:30	0.633722
			2017-06-05 13:22:32	0.604634
			2017-06-21 13:22:24	1.40474
			2017-07-07 13:22:09	1.81706
			2017-08-08 13:22:12	2.54599
			2017-09-25 13:22:15	1.17242
			2017-10-11 13:22:03	2.82188
			2017-11-28 13:22:36	0.612781
			2018-01-31 13:22:49	2.69008
			2018-03-04 13:23:17	0.509031
			2018-03-20 13:23:24	0.732807
			2018-04-21 13:23:24	0.869664
			2018-05-07 13:23:16	1.14149
			2018-05-23 13:23:03	0.477708
			2018-06-24 13:22:58	2.56864
			2018-07-10 13:23:01	1.42293
			2018-11-05 13:22:26	0.939542
			2018-11-18 13:24:13	0.578972
			2018-12-01 13:25:57	0.65569
			2018-12-14 13:27:36	1.35562
			2018-12-27 13:29:05	0.691501
			2019-01-01 13:22:16	0.549365
			2019-01-27 13:25:16	0.6996
			2019-02-22 13:28:06	2.00138
			2019-04-20 13:26:18	0.604346
			2019-05-03 13:27:42	0.644262
			2019-05-16 13:29:03	0.961104
			2019-05-29 13:30:20	1.83109
			2019-07-25 13:27:54	2.33524
			2019-09-15 13:31:59	0.789854
Grand Erg Oriental	90	180	2006-06-27 12:56:18	2.94727
			2006-07-29 12:56:48	2.93027
			2006-08-14 12:57:06	2.13876
			2006-09-15 12:57:28	1.7152
			2006-10-01 12:57:30	1.76295
			2006-12-04 12:57:24	1.11709
			2007-01-05 12:57:25	0.368886
			2007-01-21 12:57:26	0.535249
			2007-03-10 12:57:55	0.693632
			2007-04-27 12:57:51	0.667653
			2007-05-29 12:57:53	2.11502
			2007-07-16 12:57:26	3.34166
			2007-08-17 12:57:26	1.54839
			2007-09-18 12:57:13	1.41172
			2007-10-20 12:56:51	1.12234
			2007-11-21 12:56:59	0.348844
			2007-12-07 12:56:49	1.27778
			2007-12-23 12:56:51	0.435523
			2008-01-08 12:57:04	0.447647
			2008-01-24 12:57:11	0.68056
			2008-02-25 12:57:15	0.5058
			2008-03-28 12:57:20	1.26512
			2008-04-13 12:57:36	0.793531
			2008-04-29 12:57:46	2.92359
			2008-05-15 12:57:52	2.05733
			2008-05-31 12:57:53	1.96219
			2008-06-16 12:58:01	2.30213
			2008-07-02 12:58:22	2.33475
			2008-08-03 12:58:56	1.75552
			2008-08-19 12:59:08	1.49694
			2008-09-04 12:59:18	1.1221
			2008-09-20 12:59:24	2.1796
			2008-10-06 12:59:27	2.072
			2008-10-22 12:59:40	0.834743
			2008-11-07 13:00:04	0.707403
			2008-12-25 13:00:51	0.897053
			2009-02-11 13:01:54	0.5704
			2009-03-31 13:02:44	1.40842
			2009-04-16 13:02:54	1.17873
			2009-05-02 13:02:50	1.25183
			2009-06-03 13:02:31	2.81414
			2009-08-06 13:01:11	1.81578
			2009-08-22 13:01:03	1.46362
			2009-09-23 13:00:52	1.02897
			2009-10-09 13:00:41	3.43659
			2009-11-10 13:00:06	1.23529
			2009-11-26 13:00:10	0.937471
			2009-12-28 13:00:11	0.574409
			2010-01-13 13:00:04	0.5699
			2010-01-29 12:59:52	1.75961
			2010-02-14 12:59:45	2.25781
			2010-03-02 12:59:49	0.714703
			2010-04-03 12:59:37	0.935284
			2010-07-24 12:58:42	0.631619
			2010-08-25 12:58:28	2.18839
			2010-09-26 12:58:00	2.05652
			2010-11-13 12:57:52	1.16504
			2010-11-29 12:57:46	1.06871
			2010-12-15 12:57:56	0.614464
			2011-01-16 12:57:53	0.685708
			2011-03-21 12:57:56	0.21808
			2011-04-22 12:57:40	2.2664
			2011-05-08 12:57:39	2.72445
			2011-05-24 12:57:23	1.71843
			2011-07-27 12:57:20	0.942472
			2011-08-12 12:57:17	2.78345
			2011-10-31 12:57:12	1.33823
			2011-11-16 12:57:17	2.45619
			2011-12-02 12:57:22	1.76639
			2012-01-03 12:57:40	0.729279
			2012-01-19 12:57:32	0.878493
			2012-02-04 12:57:23	1.43494
			2012-03-23 12:57:56	0.963659
			2012-04-08 12:58:04	2.54232
			2012-04-24 12:58:16	0.371463
			2012-05-10 12:58:11	0.730613
			2012-06-11 12:57:43	0.407271
			2012-06-27 12:57:50	1.29811
			2012-07-13 12:57:42	2.28867
			2012-07-29 12:57:29	3.59215
			2012-08-14 12:57:39	2.08937
			2012-08-30 12:57:35	0.943753
			2012-11-02 12:57:32	0.805781
			2012-11-18 12:57:33	0.984034
			2013-01-21 12:57:45	1.05071
			2013-02-06 12:58:13	0.736498
			2013-03-10 12:58:25	1.76426
			2013-03-26 12:58:23	1.34112
			2013-05-29 12:58:17	1.28252
			2013-06-30 12:58:11	1.67849
			2013-07-16 12:58:03	1.46062
			2013-08-01 12:57:44	0.960272
			2013-08-17 12:58:04	2.66737
			2013-10-04 12:57:55	1.66844
			2013-11-05 12:57:55	1.09629
			2013-11-21 12:57:50	1.79154
			2013-12-23 12:58:03	0.305332
			2014-03-29 12:58:30	1.1751
			2014-04-14 12:58:33	0.570338
			2014-07-03 12:58:06	1.09248
			2014-08-04 12:58:00	2.51363
			2014-08-20 12:58:00	3.01721
			2014-09-21 12:57:49	0.857658
			2014-10-23 12:58:00	0.943634
			2014-11-08 12:57:54	0.875532
			2014-12-10 12:57:58	0.436023
			2014-12-26 12:58:26	2.139
			2015-01-27 12:58:33	0.983299
			2015-02-28 12:58:28	0.812823
			2015-03-16 12:58:54	0.756196
			2015-05-03 12:58:48	2.87521
			2015-06-04 12:58:36	0.952596
			2015-07-06 12:58:26	1.70489
			2015-08-07 12:58:08	0.619078
			2015-08-23 12:58:12	0.73431
			2015-09-08 12:58:04	2.61901
			2015-10-10 12:57:44	1.67749
			2015-11-11 12:57:39	1.5803
			2015-11-27 12:57:43	1.06397
			2015-12-29 12:57:53	0.491211
			2016-01-14 12:58:01	0.368021
			2016-04-03 12:58:01	0.914201
			2016-04-19 12:58:10	0.835578
			2016-05-21 12:58:16	0.662746
			2016-06-06 12:58:04	0.619765
			2016-06-22 12:57:44	2.23181
			2016-07-08 12:57:23	2.89926
			2016-07-24 12:57:35	2.40832
			2016-08-09 12:57:42	2.61311
			2016-08-25 12:57:42	1.23104
			2016-09-10 12:57:36	2.47069
			2016-09-26 12:57:22	1.46626
			2016-10-28 12:57:28	0.856658
			2016-11-13 12:57:30	2.95508
			2017-01-16 12:57:49	1.37873
			2017-02-01 12:57:59	0.786093
			2017-02-17 12:58:04	0.533541
			2017-03-05 12:58:04	0.880969
			2017-03-21 12:57:57	1.24885
			2017-05-08 12:57:52	0.937298
			2017-07-11 12:57:26	2.69501
			2017-08-12 12:57:35	2.93316
			2017-08-28 12:57:42	2.62341
			2017-09-29 12:57:34	1.39771
			2017-10-15 12:57:20	1.78032
			2017-10-31 12:57:35	0.896434
			2017-11-16 12:57:51	1.32393
			2017-12-02 12:57:59	0.504387
			2018-01-19 12:57:55	1.62917
			2018-02-04 12:58:14	2.08012
			2018-03-08 12:58:40	0.686706
			2018-03-24 12:58:46	1.1446
			2018-04-09 12:58:47	0.381647
			2018-04-25 12:58:44	0.889393
			2018-05-11 12:58:34	2.17212
			2018-05-27 12:58:20	0.599338
			2018-06-28 12:58:20	2.39863
			2018-07-14 12:58:23	2.70095
			2018-08-15 12:58:17	2.06493
			2018-08-31 12:58:10	2.94445
			2018-10-12 12:56:07	2.46582
			2018-10-25 12:58:14	1.72392
			2018-11-07 13:00:03	1.38664
			2018-12-08 12:56:36	1.28732
			2019-01-03 12:59:49	0.399459
			2019-02-03 12:55:48	0.402647
			2019-03-01 12:58:35	2.39167
			2019-03-14 12:59:54	0.980135
			2019-04-27 12:56:50	0.673529
			2019-05-23 12:59:30	0.395785
			2019-06-05 13:00:46	1.46104
			2019-06-18 13:01:59	1.58642
			2019-07-01 13:03:10	0.745279
			2019-08-01 12:58:20	1.36292
			2019-08-27 13:00:19	1.63749
			2019-09-09 13:01:18	1.48075
			2019-09-22 13:02:15	1.37461
			2019-10-05 13:03:09	1.21697
			2019-10-18 13:03:59	0.63109
			2019-10-31 13:04:46	1.0766
West Erg Issaouane	15	3	2019-02-24 13:04:33	1.83239
			2019-05-18 13:05:29	1.10877
			2019-09-30 13:09:17	1.10554
East Erg Issaouane	90	171	2006-06-27 13:55:21	2.83242
			2006-11-02 13:56:20	0.730869
			2006-12-04 13:56:26	1.46308
			2006-12-20 13:56:31	1.69385
			2007-01-05 13:56:28	0.753592
			2007-02-22 13:56:53	1.67676
			2007-03-10 13:56:57	0.50059
			2007-05-29 13:56:56	0.721421
			2007-06-30 13:56:38	2.34078
			2007-07-16 13:56:28	1.50589
			2007-08-17 13:56:29	1.30703
			2007-09-18 13:56:16	1.44689
			2007-10-04 13:56:03	2.72325
			2007-11-21 13:56:01	0.554526
			2007-12-07 13:55:52	0.681306
			2007-12-23 13:55:53	0.824756
			2008-01-24 13:56:14	0.569658
			2008-02-09 13:56:18	0.635637
			2008-02-25 13:56:17	0.461967
			2008-03-28 13:56:23	0.61631
			2008-04-13 13:56:38	0.933101
			2008-04-29 13:56:49	2.57745
			2008-05-15 13:56:54	1.08429
			2008-07-02 13:57:25	1.36811
			2008-07-18 13:57:43	0.524343
			2008-08-03 13:57:58	2.56906
			2008-09-04 13:58:20	3.27959
			2008-10-22 13:58:42	4.42039
			2008-12-25 13:59:53	2.0046
			2009-01-26 14:00:32	1.19355
			2009-02-11 14:00:56	0.546241
			2009-04-16 14:01:56	0.613972
			2009-05-02 14:01:52	1.57399
			2009-08-06 14:00:14	1.25449
			2009-09-07 14:00:01	0.465643
			2009-09-23 13:59:54	2.00483
			2009-10-09 13:59:44	1.9619
			2009-11-10 13:59:08	1.07873
			2009-11-26 13:59:13	0.371029
			2009-12-28 13:59:13	0.830475
			2010-01-13 13:59:06	0.59622
			2010-01-29 13:58:55	1.48524
			2010-02-14 13:58:47	0.72941
			2010-03-18 13:58:49	0.768974
			2010-04-19 13:58:23	2.38901
			2010-05-05 13:58:11	0.816115
			2010-06-06 13:57:56	0.4548
			2010-06-22 13:57:41	2.41895
			2010-07-08 13:57:44	2.3308
			2010-07-24 13:57:45	2.54208
			2010-08-09 13:57:40	1.10123
			2010-08-25 13:57:30	0.453029
			2010-09-10 13:57:15	2.3232
			2010-11-13 13:56:54	0.885351
			2010-11-29 13:56:49	0.680778
			2010-12-15 13:56:58	2.48095
			2011-03-05 13:57:00	0.618991
			2011-05-24 13:56:26	0.469504
			2011-07-11 13:56:20	2.82214
			2011-07-27 13:56:22	0.801687
			2011-08-12 13:56:19	2.51732
			2011-08-28 13:56:16	0.797287
			2011-09-13 13:56:21	1.52124
			2011-10-15 13:56:12	3.40672
			2011-11-16 13:56:19	1.88321
			2011-12-02 13:56:24	0.906086
			2011-12-18 13:56:32	0.880851
			2012-01-19 13:56:34	0.975874
			2012-02-04 13:56:26	0.402091
			2012-02-20 13:56:57	2.71366
			2012-03-23 13:56:58	2.76902
			2012-04-24 13:57:18	1.63937
			2012-05-26 13:57:02	0.36859
			2012-06-11 13:56:45	1.78685
			2012-07-13 13:56:45	1.0647
			2012-08-30 13:56:37	2.53243
			2012-10-01 13:56:35	0.664658
			2012-10-17 13:56:50	1.28084
			2012-11-02 13:56:34	0.408905
			2012-12-04 13:56:32	0.581719
			2013-01-21 13:56:47	1.30005
			2013-03-10 13:57:27	2.79752
			2013-03-26 13:57:25	0.778225
			2013-04-27 13:57:30	2.95958
			2013-05-13 13:57:21	1.00185
			2013-05-29 13:57:20	3.42785
			2013-06-14 13:57:03	0.702722
			2013-06-30 13:57:13	1.17769
			2013-07-16 13:57:06	1.6167
			2013-08-01 13:56:46	3.03134
			2013-08-17 13:57:06	0.591469
			2013-09-02 13:57:08	1.12536
			2013-10-04 13:56:57	0.531343
			2013-10-20 13:56:58	2.09285
			2013-12-23 13:57:05	0.681534
			2014-01-24 13:57:27	1.03667
			2014-03-13 13:57:27	0.550781
			2014-03-29 13:57:32	0.971978
			2014-04-14 13:57:35	2.15106
			2014-05-16 13:57:36	0.83062
			2014-06-17 13:57:00	0.954978
			2014-08-04 13:57:02	2.16797
			2014-09-05 13:56:47	0.519031
			2014-10-23 13:57:03	1.1423
			2014-11-08 13:56:56	0.984201
			2014-12-10 13:57:00	0.968012
			2014-12-26 13:57:28	2.80971
			2015-01-27 13:57:35	0.915373
			2015-02-12 13:57:47	1.2782
			2015-02-28 13:57:31	1.30308
			2015-03-16 13:57:56	1.04279
			2015-05-19 13:57:24	3.19434
			2015-07-06 13:57:28	1.75781
			2015-08-07 13:57:11	1.27855
			2015-08-23 13:57:14	0.754225
			2015-09-08 13:57:07	1.57218
			2015-11-11 13:56:41	2.38626
			2015-11-27 13:56:44	1.31523
			2015-12-29 13:56:56	1.78825
			2016-04-03 13:57:04	0.889351
			2016-05-21 13:57:18	0.545781
			2016-07-08 13:56:25	3.02106
			2016-07-24 13:56:38	3.16395
			2016-08-25 13:56:44	3.37733
			2016-09-10 13:56:38	3.46126
			2016-09-26 13:56:24	3.14253
			2016-10-12 13:56:19	1.4008
			2016-11-13 13:56:33	2.29113
			2016-11-29 13:56:27	1.21573
			2017-01-16 13:56:52	1.39232
			2017-02-01 13:57:02	0.596469
			2017-02-17 13:57:07	0.946665
			2017-03-21 13:57:00	0.443362
			2017-04-22 13:56:47	0.440404
			2017-05-24 13:56:55	3.68135
			2017-06-25 13:56:45	0.48303
			2017-07-11 13:56:29	1.62393
			2017-08-12 13:56:38	0.544
			2017-09-29 13:56:36	1.60385
			2017-10-15 13:56:22	0.787287
			2017-11-16 13:56:53	0.566596
			2017-12-02 13:57:01	0.610795
			2017-12-18 13:57:04	2.18632
			2018-01-19 13:56:57	0.860663
			2018-02-04 13:57:17	0.530843
			2018-03-08 13:57:42	2.50726
			2018-04-09 13:57:50	0.79993
			2018-04-25 13:57:45	1.11373
			2018-06-28 13:57:23	0.556531
			2018-07-14 13:57:25	1.24136
			2018-07-30 13:57:24	4.1563
			2018-08-31 13:57:12	0.654596
			2018-10-12 13:55:09	1.1363
			2018-10-25 13:57:16	0.885601
			2018-11-07 13:59:06	3.46852
			2018-11-20 14:00:47	1.11879
			2018-11-25 13:54:03	1.11275
			2018-12-08 13:55:39	1.14355
			2018-12-21 13:57:16	0.580407
			2019-01-29 14:01:46	1.11854
			2019-03-01 13:57:37	1.38543
			2019-04-09 14:01:28	1.46043
			2019-04-22 14:02:51	1.33811
			2019-05-23 13:58:32	0.489243
			2019-06-18 14:01:01	0.846413
			2019-07-01 14:02:12	2.2788
			2019-07-14 14:03:20	3.75717
			2019-08-09 14:05:26	3.41278
			2019-08-27 13:59:24	3.25259
			2019-09-09 14:00:21	1.50274
			2019-10-31 14:03:49	1.36725
Idehan Ubari	90	172	2006-06-13 13:42:46	1.36352
			2006-06-29 13:42:55	1.78392
			2006-07-15 13:43:04	1.67242
			2006-07-31 13:43:26	2.51861
			2006-08-16 13:43:44	2.61711
			2006-09-01 13:43:56	1.59358
			2006-11-04 13:43:52	2.72921
			2006-12-22 13:44:04	0.782315
			2007-02-24 13:44:27	0.733545
			2007-03-12 13:44:31	1.91701
			2007-03-28 13:44:30	0.45259
			2007-06-16 13:44:21	0.769524
			2007-07-02 13:44:09	4.57928
			2007-07-18 13:44:02	1.98145
			2007-08-03 13:44:04	4.11442
			2007-09-04 13:43:52	2.94517
			2007-09-20 13:43:48	2.88408
			2007-10-06 13:43:34	1.10673
			2007-10-22 13:43:28	0.80174
			2007-11-07 13:43:34	2.24732
			2007-12-09 13:43:25	0.371424
			2007-12-25 13:43:29	2.2524
			2008-01-26 13:43:48	1.85888
			2008-03-30 13:43:58	1.11283
			2008-04-15 13:44:13	2.14538
			2008-05-17 13:44:28	1.84844
			2008-07-04 13:45:01	1.21611
			2008-08-05 13:45:33	1.91001
			2008-08-21 13:45:45	2.85726
			2008-09-06 13:45:55	0.553929
			2008-10-24 13:46:19	1.6391
			2008-11-09 13:46:43	2.73533
			2008-11-25 13:47:03	1.09023
			2008-12-11 13:47:18	1.35534
			2009-01-12 13:47:42	0.47772
			2009-01-28 13:48:09	0.37011
			2009-04-18 13:49:30	0.54272
			2009-05-04 13:49:25	1.8
			2009-07-07 13:48:31	0.589596
			2009-08-24 13:47:39	2.32401
			2009-09-09 13:47:35	0.841727
			2009-09-25 13:47:27	1.47485
			2009-10-27 13:47:00	2.09827
			2009-11-12 13:46:40	1.94439
			2009-11-28 13:46:47	1.39654
			2009-12-14 13:46:49	0.506843
			2010-01-15 13:46:39	0.68841
			2010-02-16 13:46:22	0.858977
			2010-03-04 13:46:25	1.15571
			2010-03-20 13:46:22	1.13853
			2010-04-05 13:46:12	2.91967
			2010-05-23 13:45:39	2.47442
			2010-06-24 13:45:14	2.7202
			2010-07-10 13:45:18	2.14632
			2010-08-11 13:45:13	3.81923
			2010-08-27 13:45:02	0.905254
			2010-09-12 13:44:46	1.12976
			2010-09-28 13:44:37	2.70484
			2010-10-30 13:44:38	0.544969
			2010-11-15 13:44:26	1.14031
			2011-01-18 13:44:28	1.05079
			2011-02-03 13:44:19	0.521781
			2011-02-19 13:44:29	0.911729
			2011-03-23 13:44:32	1.51906
			2011-04-08 13:44:29	1.74506
			2011-04-24 13:44:16	2.58401
			2011-05-10 13:44:13	2.21502
			2011-05-26 13:44:01	2.38639
			2011-06-27 13:44:04	1.81273
			2011-07-13 13:43:52	0.540407
			2011-07-29 13:43:56	0.958354
			2011-08-14 13:43:51	1.6058
			2011-08-30 13:43:51	3.25498
			2011-09-15 13:43:54	3.65979
			2011-10-01 13:43:36	2.72964
			2011-10-17 13:43:47	1.45259
			2011-11-18 13:43:49	1.28724
			2011-12-04 13:44:01	0.833978
			2011-12-20 13:44:04	1.54394
			2012-01-05 13:44:16	0.836351
			2012-01-21 13:44:05	2.82296
			2012-02-06 13:44:04	1.01637
			2012-02-22 13:44:33	1.99525
			2012-05-12 13:44:47	1.9405
			2012-05-28 13:44:32	2.43276
			2012-06-13 13:44:21	3.28377
			2012-07-31 13:44:07	0.815039
			2012-09-01 13:44:09	2.6802
			2012-11-04 13:44:04	2.25833
			2013-01-23 13:44:25	0.397905
			2013-02-08 13:44:51	1.03869
			2013-02-24 13:45:03	1.65593
			2013-03-12 13:44:59	1.07053
			2013-03-28 13:45:01	1.58228
			2013-04-29 13:45:01	2.06105
			2013-07-02 13:44:47	1.77793
			2013-08-03 13:44:23	1.84052
			2013-08-19 13:44:41	2.21213
			2013-09-04 13:44:40	1.4908
			2013-11-07 13:44:33	0.54572
			2013-12-09 13:44:40	1.22416
			2013-12-25 13:44:36	0.934191
			2014-01-26 13:45:02	0.654631
			2014-02-11 13:44:51	0.49347
			2014-03-15 13:45:04	1.37099
			2014-03-31 13:45:02	1.00793
			2014-04-16 13:45:07	1.83901
			2014-06-03 13:44:43	1.15286
			2014-06-19 13:44:35	2.78733
			2014-10-25 13:44:37	1.40243
			2014-11-10 13:44:34	1.07367
			2014-11-26 13:44:35	0.751723
			2014-12-12 13:44:41	1.25411
			2015-01-13 13:44:33	0.747074
			2015-03-02 13:45:10	0.82857
			2015-03-18 13:45:31	1.52518
			2015-04-19 13:45:23	3.03021
			2015-05-21 13:44:53	5.83902
			2015-07-08 13:44:59	2.97598
			2015-08-09 13:44:45	0.979042
			2015-08-25 13:44:48	2.4292
			2015-09-10 13:44:38	2.42204
			2015-11-29 13:44:20	0.462281
			2015-12-15 13:44:25	0.483343
			2016-01-16 13:44:37	1.03963
			2016-03-20 13:44:45	1.47439
			2016-04-05 13:44:35	0.434374
			2016-04-21 13:44:47	1.82196
			2016-05-23 13:44:50	3.01279
			2016-06-24 13:44:17	2.03957
			2016-07-26 13:44:12	2.1898
			2016-08-27 13:44:18	1.0453
			2016-09-28 13:43:56	1.66337
			2016-10-14 13:43:54	1.96081
			2016-10-30 13:44:04	2.53391
			2016-11-15 13:44:06	3.00577
			2016-12-01 13:44:00	0.80308
			2016-12-17 13:43:52	1.78527
			2017-02-03 13:44:38	1.79713
			2017-03-07 13:44:40	0.688552
			2017-05-10 13:44:28	2.56348
			2017-07-13 13:44:01	2.86815
			2017-08-14 13:44:12	2.46064
			2017-10-01 13:44:09	2.13832
			2017-10-17 13:43:53	2.96558
			2017-12-04 13:44:36	1.11918
			2017-12-20 13:44:37	1.10792
			2018-01-21 13:44:34	1.43972
			2018-02-06 13:44:52	1.08595
			2018-03-10 13:45:17	1.80673
			2018-03-26 13:45:22	0.458905
			2018-04-27 13:45:18	2.77602
			2018-05-13 13:45:09	1.89191
			2018-06-30 13:44:57	2.77152
			2018-07-16 13:44:59	0.58882
			2018-09-02 13:44:44	1.61274
			2018-10-04 13:46:07	1.75612
			2018-10-22 13:41:35	1.94025
			2018-11-30 13:46:57	0.598596
			2018-12-18 13:41:41	0.633909
			2018-12-31 13:43:15	1.35193
			2019-01-26 13:46:17	0.781282
			2019-02-08 13:47:44	1.29632
			2019-02-21 13:49:01	2.30313
			2019-02-26 13:42:10	3.35357
			2019-04-06 13:45:55	1.07423
			2019-05-15 13:50:03	1.97412
			2019-06-15 13:45:30	2.49901
			2019-07-11 13:47:51	2.39366
			2019-08-06 13:50:02	4.62244
			2019-09-14 13:53:00	0.926603
			2019-10-15 13:47:38	1.32148
Idehan Murzuk	90	171	2006-06-22 13:36:05	0.894874
			2006-07-08 13:36:10	1.33659
			2006-07-24 13:36:30	1.081
			2006-08-09 13:36:50	1.38881
			2006-08-25 13:37:05	3.96574
			2006-09-10 13:37:14	2.65864
			2006-11-29 13:37:10	0.809063
			2007-02-01 13:37:26	0.8465
			2007-02-17 13:37:37	0.761918
			2007-03-21 13:37:43	1.6626
			2007-04-22 13:37:41	0.536378
			2007-05-24 13:37:43	1.63712
			2007-06-09 13:37:38	2.22523
			2007-06-25 13:37:28	1.66683
			2007-07-11 13:37:14	1.88152
			2007-07-27 13:37:17	0.96074
			2007-08-12 13:37:17	2.29817
			2007-08-28 13:37:08	0.981688
			2007-09-13 13:37:05	0.662293
			2007-09-29 13:36:54	2.42667
			2007-10-15 13:36:38	3.51343
			2008-01-19 13:36:59	1.48637
			2008-03-23 13:37:03	1.03418
			2008-04-08 13:37:21	1.81819
			2008-04-24 13:37:33	1.32024
			2008-05-10 13:37:39	2.18356
			2008-05-26 13:37:42	1.61262
			2008-07-13 13:38:24	2.20576
			2008-07-29 13:38:41	1.10949
			2008-08-14 13:38:54	2.08677
			2008-08-30 13:39:04	4.859
			2008-09-15 13:39:11	2.18181
			2008-10-17 13:39:20	3.04762
			2008-11-02 13:39:47	0.821042
			2008-12-20 13:40:37	1.27368
			2009-01-21 13:41:10	0.960483
			2009-04-11 13:42:41	1.20174
			2009-04-27 13:42:41	2.5547
			2009-05-13 13:42:34	2.54121
			2009-06-14 13:42:10	2.65996
			2009-06-30 13:41:53	1.87701
			2009-07-16 13:41:32	1.59686
			2009-08-01 13:41:09	0.399658
			2009-08-17 13:40:52	0.437408
			2009-09-02 13:40:50	1.68525
			2009-09-18 13:40:44	1.37462
			2009-10-04 13:40:34	2.26807
			2009-10-20 13:40:20	1.48905
			2009-11-21 13:39:58	1.31151
			2009-12-07 13:40:02	1.03592
			2010-01-08 13:39:56	0.924402
			2010-02-09 13:39:31	0.740986
			2010-02-25 13:39:37	0.899599
			2010-03-13 13:39:37	0.780854
			2010-04-30 13:38:58	1.05875
			2010-05-16 13:38:55	0.759767
			2010-06-17 13:38:33	2.26864
			2010-07-03 13:38:30	2.64031
			2010-07-19 13:38:32	0.448658
			2010-09-05 13:38:07	0.978846
			2010-09-21 13:37:48	1.91479
			2010-10-23 13:37:54	0.55641
			2010-11-24 13:37:31	3.45431
			2011-01-27 13:37:35	0.782866
			2011-02-12 13:37:39	3.01797
			2011-02-28 13:37:46	3.49785
			2011-04-17 13:37:29	1.99188
			2011-05-19 13:37:18	2.86642
			2011-08-23 13:36:59	2.62961
			2011-09-08 13:37:08	3.22162
			2011-10-10 13:36:54	2.74783
			2011-12-29 13:37:27	0.489801
			2012-02-15 13:37:36	1.59981
			2012-05-05 13:37:59	1.18711
			2012-06-06 13:37:28	4.3166
			2012-06-22 13:37:38	3.58679
			2012-08-09 13:37:27	2.87803
			2012-09-10 13:37:08	2.05582
			2012-11-29 13:37:23	0.700718
			2012-12-15 13:37:15	1.82531
			2012-12-31 13:37:35	0.983483
			2013-03-05 13:38:16	0.536919
			2013-04-06 13:38:25	0.870885
			2013-04-22 13:38:22	2.76493
			2013-05-08 13:38:02	1.42043
			2013-06-09 13:37:51	1.87563
			2013-08-12 13:37:48	1.57
			2013-08-28 13:37:56	0.990705
			2013-09-29 13:37:39	0.442991
			2013-10-15 13:37:48	1.13311
			2013-11-16 13:37:46	1.41849
			2013-12-18 13:37:57	1.03987
			2014-01-03 13:37:34	0.788644
			2014-02-20 13:37:55	0.945168
			2014-03-24 13:38:24	2.66134
			2014-04-09 13:38:23	0.495867
			2014-05-11 13:38:24	2.4147
			2014-06-12 13:37:41	2.53727
			2014-06-28 13:37:54	1.94711
			2014-07-14 13:37:50	2.77774
			2014-07-30 13:37:45	2.80057
			2014-10-02 13:37:35	0.514534
			2014-10-18 13:37:44	4.28037
			2014-11-19 13:37:55	1.77254
			2014-12-05 13:37:27	1.48466
			2015-01-06 13:38:04	1.2743
			2015-01-22 13:38:10	1.1331
			2015-02-07 13:38:35	0.639163
			2015-02-23 13:38:17	0.619287
			2015-03-27 13:38:41	0.664392
			2015-04-12 13:38:22	0.750761
			2015-05-14 13:38:23	0.748916
			2015-05-30 13:38:20	3.25403
			2015-06-15 13:38:31	3.04442
			2015-09-03 13:37:56	1.38762
			2015-09-19 13:37:40	2.5327
			2015-10-05 13:37:28	2.92722
			2015-12-08 13:37:38	0.688039
			2015-12-24 13:37:37	1.15955
			2016-01-09 13:37:49	0.502223
			2016-03-29 13:37:54	1.2818
			2016-04-30 13:38:06	1.6725
			2016-05-16 13:38:06	0.578225
			2016-06-01 13:37:57	3.75286
			2016-06-17 13:37:40	0.439221
			2016-07-03 13:37:16	2.45051
			2016-07-19 13:37:21	1.1228
			2016-08-04 13:37:29	2.85984
			2016-09-05 13:37:28	1.65867
			2016-09-21 13:37:16	2.39331
			2016-10-23 13:37:14	1.27406
			2016-12-10 13:37:06	0.698841
			2016-12-26 13:37:18	1.61762
			2017-01-27 13:37:46	0.424346
			2017-02-12 13:37:52	0.66357
			2017-03-16 13:37:49	0.495806
			2017-04-17 13:37:30	0.413419
			2017-06-04 13:37:43	3.17438
			2017-06-20 13:37:35	3.42596
			2017-07-06 13:37:20	3.25109
			2017-08-07 13:37:21	2.47697
			2017-08-23 13:37:29	2.24831
			2017-09-24 13:37:26	0.995796
			2017-10-26 13:37:18	0.80459
			2017-11-11 13:37:36	1.48099
			2017-11-27 13:37:46	0.530223
			2017-12-29 13:37:49	0.852702
			2018-01-14 13:37:42	0.501368
			2018-03-03 13:38:26	1.09923
			2018-03-19 13:38:34	0.947483
			2018-04-04 13:38:37	1.55247
			2018-05-06 13:38:27	0.720977
			2018-05-22 13:38:14	1.85588
			2018-06-07 13:38:00	1.47062
			2018-07-25 13:38:12	2.72558
			2018-08-26 13:38:01	1.90782
			2018-09-11 13:37:51	1.40755
			2018-10-09 13:38:48	0.377908
			2018-11-09 13:35:58	1.42549
			2019-01-05 13:35:40	1.04136
			2019-02-26 13:41:29	2.89292
			2019-03-29 13:36:59	2.8249
			2019-04-11 13:38:16	1.15069
			2019-04-24 13:39:42	4.71988
			2019-05-07 13:41:05	2.58543
			2019-06-02 13:43:41	2.79259
			2019-07-29 13:41:12	1.84238
			2019-09-06 13:44:17	2.21176
			2019-09-19 13:45:14	1.26769
			2019-10-02 13:46:08	2.69421
			2019-10-15 13:46:59	0.470222
Central Grand Sand Sea	90	324	2006-06-14 13:47:09	3.20583
			2006-06-23 13:41:09	0.704041
			2006-06-30 13:47:18	1.10761
			2006-07-09 13:41:15	2.53993
			2006-07-16 13:47:29	1.83916
			2006-08-01 13:47:50	0.831776
			2006-08-10 13:41:53	1.35975
			2006-08-17 13:48:07	0.333486
			2006-08-26 13:42:08	1.95033
			2006-09-02 13:48:20	0.875637
			2006-09-11 13:42:17	1.76627
			2006-10-04 13:48:28	0.996128
			2006-10-13 13:42:20	3.04492
			2006-10-29 13:42:13	0.959345
			2006-11-05 13:48:15	0.638475
			2006-11-21 13:48:14	2.02466
			2006-11-30 13:42:14	1.31623
			2007-01-08 13:48:24	1.6097
			2007-01-24 13:48:30	0.854943
			2007-02-02 13:42:31	2.2378
			2007-02-09 13:48:42	0.804278
			2007-02-25 13:48:50	1.56054
			2007-03-13 13:48:54	0.95472
			2007-03-22 13:42:47	0.585425
			2007-04-07 13:42:48	0.875491
			2007-04-23 13:42:45	0.362907
			2007-04-30 13:48:52	1.82675
			2007-05-16 13:48:55	1.23806
			2007-05-25 13:42:47	1.26125
			2007-06-01 13:48:52	1.4486
			2007-06-10 13:42:42	1.10553
			2007-06-17 13:48:44	0.768444
			2007-06-26 13:42:32	1.082
			2007-07-03 13:48:33	0.648541
			2007-07-19 13:48:27	1.60029
			2007-08-04 13:48:27	0.791798
			2007-08-13 13:42:19	2.7784
			2007-08-20 13:48:24	1.15361
			2007-08-29 13:42:11	1.921
			2007-09-14 13:42:07	1.66479
			2007-09-21 13:48:10	1.7871
			2007-09-30 13:41:57	1.44273
			2007-10-07 13:47:57	1.01642
			2007-10-23 13:47:53	0.628453
			2007-11-01 13:41:49	1.0937
			2007-11-08 13:47:57	0.759798
			2007-11-24 13:47:57	0.93113
			2007-12-26 13:47:54	0.411585
			2008-01-11 13:48:04	1.11016
			2008-01-20 13:42:02	0.557713
			2008-01-27 13:48:11	1.87162
			2008-02-12 13:48:14	1.73446
			2008-02-21 13:42:07	0.840893
			2008-03-15 13:48:09	1.28692
			2008-03-31 13:48:23	1.57864
			2008-04-09 13:42:25	2.20206
			2008-04-16 13:48:37	0.874158
			2008-05-02 13:48:46	2.51626
			2008-05-11 13:42:43	1.07654
			2008-05-18 13:48:52	2.65032
			2008-06-03 13:48:53	3.281
			2008-06-12 13:42:50	0.500086
			2008-06-19 13:49:06	1.73699
			2008-07-05 13:49:25	1.66999
			2008-07-14 13:43:28	1.85596
			2008-07-30 13:43:44	2.17691
			2008-08-06 13:49:56	1.4766
			2008-08-15 13:43:57	2.5622
			2008-08-22 13:50:08	0.785948
			2008-08-31 13:44:07	2.43444
			2008-09-16 13:44:14	3.91949
			2008-10-09 13:50:28	2.22753
			2008-10-25 13:50:45	1.61523
			2008-11-10 13:51:08	0.537276
			2008-11-19 13:45:13	0.794717
			2008-12-12 13:51:41	0.824219
			2009-01-29 13:52:34	1.06651
			2009-02-07 13:46:41	0.540699
			2009-02-14 13:52:57	1.04085
			2009-03-27 13:47:34	0.485462
			2009-04-12 13:47:44	1.67461
			2009-04-19 13:53:51	2.58563
			2009-05-05 13:53:48	0.606683
			2009-05-30 13:47:26	0.888365
			2009-06-06 13:53:27	0.920222
			2009-06-15 13:47:12	1.81138
			2009-06-22 13:53:11	2.23827
			2009-07-01 13:46:55	0.878373
			2009-07-08 13:52:53	2.74813
			2009-07-17 13:46:35	1.19564
			2009-08-02 13:46:13	1.04785
			2009-09-03 13:45:55	1.84539
			2009-09-10 13:51:59	2.85985
			2009-09-26 13:51:51	1.98862
			2009-10-05 13:45:38	0.823318
			2009-10-12 13:51:40	1.96249
			2009-10-28 13:51:24	1.27722
			2009-11-22 13:45:04	0.720332
			2009-12-15 13:51:13	0.571582
			2009-12-31 13:51:09	0.589845
			2010-01-09 13:44:59	0.614703
			2010-01-16 13:51:02	0.737383
			2010-01-25 13:44:50	1.09547
			2010-02-01 13:50:51	1.3181
			2010-02-26 13:44:44	0.947627
			2010-03-05 13:50:50	0.784633
			2010-03-14 13:44:43	0.904596
			2010-04-06 13:50:37	3.62996
			2010-04-15 13:44:21	0.677965
			2010-05-01 13:44:05	1.61756
			2010-05-17 13:44:01	1.29692
			2010-05-24 13:50:03	1.38617
			2010-06-02 13:43:52	0.617005
			2010-06-25 13:49:39	0.880887
			2010-08-12 13:49:36	2.23971
			2010-08-21 13:43:24	1.38061
			2010-08-28 13:49:25	1.24554
			2010-09-06 13:43:11	2.48292
			2010-09-13 13:49:10	1.65242
			2010-09-29 13:49:03	1.16894
			2010-10-08 13:42:59	2.91951
			2010-10-15 13:49:06	0.651765
			2010-10-24 13:42:58	0.399271
			2010-10-31 13:49:02	1.97584
			2010-11-09 13:42:50	3.10095
			2010-11-16 13:48:49	1.37746
			2010-11-25 13:42:38	2.74794
			2010-12-02 13:48:49	0.583222
			2010-12-11 13:42:48	0.342271
			2010-12-18 13:48:57	0.873782
			2011-01-03 13:48:57	0.887158
			2011-01-12 13:42:49	1.03036
			2011-01-19 13:48:52	0.889658
			2011-01-28 13:42:41	1.14377
			2011-02-20 13:48:55	0.382709
			2011-03-01 13:42:51	0.668214
			2011-03-17 13:42:49	0.897596
			2011-03-24 13:48:58	1.58907
			2011-04-09 13:48:53	1.72093
			2011-07-14 13:48:17	1.24319
			2011-07-23 13:42:14	2.72421
			2011-07-30 13:48:21	1.8094
			2011-08-15 13:48:16	1.76955
			2011-08-31 13:48:16	2.09175
			2011-09-09 13:42:12	2.3965
			2011-09-16 13:48:18	1.6933
			2011-10-02 13:47:59	2.17619
			2011-10-11 13:42:01	0.422709
			2011-10-27 13:42:01	1.28111
			2011-11-03 13:48:17	2.88495
			2011-12-05 13:48:25	0.774843
			2011-12-21 13:48:27	1.17935
			2012-01-06 13:48:38	1.41339
			2012-04-04 13:42:52	2.7727
			2012-04-20 13:43:08	1.17898
			2012-06-30 13:48:50	1.81239
			2012-07-09 13:42:40	1.99304
			2012-08-01 13:48:33	2.86148
			2012-08-10 13:42:32	1.91357
			2012-08-17 13:48:39	2.19747
			2012-09-18 13:48:23	0.82262
			2012-10-13 13:42:37	1.46773
			2012-10-20 13:48:45	1.19698
			2012-11-05 13:48:26	1.15096
			2012-11-14 13:42:21	1.09824
			2012-12-16 13:42:22	1.2648
			2012-12-23 13:48:38	1.31773
			2013-01-01 13:42:39	0.932618
			2013-01-08 13:48:46	0.974391
			2013-01-17 13:42:30	0.534523
			2013-01-24 13:48:50	1.48748
			2013-02-02 13:42:58	0.80678
			2013-02-25 13:49:23	0.898596
			2013-03-13 13:49:20	0.600596
			2013-03-22 13:43:08	0.748905
			2013-04-07 13:43:28	1.24054
			2013-04-30 13:49:24	1.05747
			2013-05-09 13:43:09	1.67028
			2013-07-19 13:49:01	1.80866
			2013-08-04 13:48:50	1.07789
			2013-08-13 13:42:53	2.04981
			2013-08-20 13:49:04	1.72686
			2013-08-29 13:42:59	0.826655
			2013-09-05 13:49:02	0.914534
			2013-09-14 13:42:49	0.514971
			2013-09-21 13:48:47	1.69468
			2013-10-23 13:48:52	1.27829
			2013-11-01 13:42:44	1.08739
			2013-11-08 13:48:57	1.11016
			2013-11-17 13:42:49	0.975472
			2013-12-03 13:42:47	0.638402
			2013-12-10 13:49:04	0.872158
			2013-12-19 13:42:59	0.939245
			2013-12-26 13:48:59	0.23208
			2014-01-27 13:49:24	0.896658
			2014-02-05 13:43:16	1.17066
			2014-03-09 13:43:16	1.51436
			2014-03-16 13:49:30	2.20463
			2014-03-25 13:43:28	2.08491
			2014-04-01 13:49:26	2.84295
			2014-04-10 13:43:28	1.04347
			2014-05-19 13:49:30	3.09019
			2014-06-04 13:49:07	2.56051
			2014-06-20 13:49:01	2.72232
			2014-06-29 13:42:59	1.08008
			2014-07-06 13:49:06	0.595609
			2014-07-22 13:48:51	1.96418
			2014-08-07 13:49:01	2.58767
			2014-08-23 13:48:59	2.44825
			2014-09-01 13:42:45	2.41873
			2014-09-08 13:48:40	2.50484
			2014-09-24 13:48:51	1.37061
			2014-10-10 13:48:38	0.874594
			2014-10-19 13:42:49	0.224956
			2014-10-26 13:49:01	0.673152
			2014-11-04 13:42:46	0.839769
			2014-11-11 13:48:59	0.4826
			2014-11-20 13:42:59	0.887496
			2014-11-27 13:48:58	1.39176
			2014-12-06 13:42:38	0.820343
			2014-12-13 13:49:07	0.633558
			2015-01-07 13:43:06	0.18408
			2015-01-14 13:48:58	0.281956
			2015-01-30 13:49:36	0.370771
			2015-02-08 13:43:37	0.473773
			2015-02-15 13:49:40	0.753217
			2015-02-24 13:43:20	0.429933
			2015-03-19 13:49:54	2.34719
			2015-03-28 13:43:43	0.764633
			2015-04-04 13:49:38	0.734345
			2015-06-16 13:43:33	1.53423
			2015-07-09 13:49:20	1.34079
			2015-08-03 13:42:59	1.2567
			2015-08-19 13:43:04	3.50903
			2015-08-26 13:49:09	1.76749
			2015-09-04 13:42:59	0.678165
			2015-09-11 13:49:00	1.88254
			2015-09-20 13:42:44	1.13229
			2015-09-27 13:48:40	1.47636
			2015-10-06 13:42:34	1.62399
			2015-11-07 13:42:37	1.36179
			2015-11-23 13:42:32	1.03941
			2015-11-30 13:48:45	1.65549
			2015-12-09 13:42:42	1.07342
			2015-12-16 13:48:48	1.0066
			2015-12-25 13:42:42	1.00322
			2016-01-01 13:48:54	0.976385
			2016-01-17 13:48:59	0.19208
			2016-04-06 13:49:00	1.5948
			2016-04-15 13:43:00	2.25554
			2016-04-22 13:49:11	0.603251
			2016-05-08 13:49:16	2.15606
			2016-05-24 13:49:12	1.56648
			2016-06-25 13:48:41	3.05893
			2016-07-20 13:42:27	0.54965
			2016-08-12 13:48:41	2.30419
			2016-08-21 13:42:35	1.89466
			2016-08-28 13:48:40	3.25116
			2016-09-06 13:42:31	1.58961
			2016-09-13 13:48:33	2.128
			2016-09-22 13:42:20	3.96534
			2016-10-08 13:42:07	1.26467
			2016-10-24 13:42:20	1.20483
			2016-10-31 13:48:28	1.30694
			2016-11-16 13:48:29	0.18308
			2016-12-02 13:48:24	0.373678
			2016-12-11 13:42:12	0.448506
			2016-12-18 13:48:19	2.91364
			2017-01-19 13:48:50	2.68128
			2017-01-28 13:42:49	2.06237
			2017-02-13 13:42:56	1.45642
			2017-03-01 13:42:57	2.52313
			2017-03-08 13:49:02	2.08134
			2017-04-02 13:42:44	0.465335
			2017-04-09 13:48:43	0.800781
			2017-04-18 13:42:38	1.32093
			2017-04-25 13:48:48	4.44974
			2017-05-04 13:42:44	1.92603
			2017-05-20 13:42:46	0.407335
			2017-06-21 13:42:38	2.20884
			2017-07-07 13:42:25	1.21067
			2017-08-08 13:42:27	2.20351
			2017-08-15 13:48:37	0.931409
			2017-08-31 13:48:41	0.645214
			2017-09-25 13:42:30	2.12862
			2017-10-27 13:42:25	1.23581
			2017-11-03 13:48:38	1.68193
			2017-12-05 13:48:58	0.904096
			2017-12-14 13:42:53	0.368583
			2017-12-21 13:49:00	0.841324
			2017-12-30 13:42:53	0.710279
			2018-01-06 13:48:57	0.656256
			2018-01-15 13:42:48	0.575276
			2018-01-22 13:49:00	1.35361
			2018-01-31 13:43:04	0.872908
			2018-02-23 13:49:31	0.484773
			2018-03-04 13:43:30	0.537523
			2018-03-11 13:49:40	0.450523
			2018-03-20 13:43:37	1.08091
			2018-04-21 13:43:37	0.5609
			2018-05-07 13:43:30	2.22802
			2018-05-30 13:49:19	1.2041
			2018-07-01 13:49:21	2.18394
			2018-07-10 13:43:15	1.56417
			2018-08-02 13:49:20	3.30065
			2018-08-11 13:43:12	1.97337
			2018-08-18 13:49:16	3.02491
			2018-08-27 13:43:05	1.4024
			2018-09-03 13:49:08	0.859926
			2018-09-12 13:42:56	1.14186
			2018-10-31 13:49:52	0.301833
			2018-12-01 13:46:29	0.24208
			2018-12-14 13:48:09	0.748676
			2018-12-27 13:49:45	1.12048
			2019-01-27 13:45:49	0.898658
			2019-02-09 13:47:15	1.28489
			2019-05-29 13:50:53	3.05119
			2019-06-11 13:52:07	0.888969
			2019-06-24 13:53:19	1.69773
			2019-07-07 13:54:27	1.33779
			2019-07-25 13:48:32	1.51059
			2019-08-20 13:50:33	1.8223
			2019-09-02 13:51:34	1.30529
			2019-09-15 13:52:32	1.05101
Dakhla Farafra	65	20	2006-10-15 13:29:45	0.64059
			2008-08-17 13:31:24	3.28092
			2009-04-14 13:35:11	1.29354
			2012-01-01 13:29:56	0.560706
			2012-03-05 13:30:24	0.510214
			2013-03-08 13:30:42	1.27867
			2013-04-09 13:30:54	1.57411
			2016-08-23 13:30:00	1.5973
			2017-03-03 13:30:23	0.721281
			2018-03-06 13:30:57	0.834034
			2018-10-28 13:34:02	0.835907
			2019-03-04 13:34:16	1.02073
			2019-03-30 13:36:50	1.40421
			2019-04-25 13:39:28	1.28571
			2019-05-26 13:35:13	2.01018
			2019-07-04 13:38:48	0.923991
			2019-07-17 13:39:56	2.12845
			2019-07-30 13:41:01	1.00056
			2019-10-08 13:38:43	1.56829
			2019-10-21 13:39:33	2.5301
An Nafud \& Ad Dahna	90	204	2006-07-03 13:39:30	1.15812
			2006-07-19 13:39:44	1.02375
			2006-08-04 13:40:05	1.72348
			2006-08-13 13:34:10	2.98114
			2006-08-20 13:40:21	2.30732
			2006-09-21 13:40:39	0.997391
			2006-10-07 13:40:40	2.69802
			2006-10-23 13:40:34	1.16433
			2006-11-08 13:40:18	2.82306
			2006-11-24 13:40:27	0.776291
			2007-01-11 13:40:32	0.575294
			2007-01-27 13:40:42	1.0383
			2007-02-12 13:40:55	1.04991
			2007-02-28 13:41:02	1.00476
			2007-03-16 13:41:05	1.48737
			2007-04-01 13:41:05	1.10055
			2007-05-03 13:41:03	2.08768
			2007-05-19 13:41:04	0.953576
			2007-06-04 13:41:01	1.48261
			2007-06-20 13:40:53	2.30303
			2007-07-06 13:40:40	0.458188
			2007-08-07 13:40:38	0.831206
			2007-08-23 13:40:30	4.22906
			2007-09-08 13:40:29	0.451336
			2007-09-24 13:40:19	0.625542
			2007-10-10 13:40:05	2.73804
			2007-11-11 13:40:09	0.718167
			2007-11-27 13:40:08	0.689032
			2007-12-13 13:39:57	2.07104
			2007-12-29 13:40:06	1.00438
			2008-01-14 13:40:17	0.690302
			2008-01-30 13:40:23	0.923297
			2008-02-15 13:40:26	0.976485
			2008-03-02 13:40:23	0.495301
			2008-03-18 13:40:17	0.641916
			2008-04-03 13:40:37	1.25212
			2008-04-19 13:40:51	0.747147
			2008-05-05 13:40:59	0.34241
			2008-05-21 13:41:03	0.556601
			2008-06-22 13:41:19	2.35572
			2008-07-24 13:41:57	1.67119
			2008-08-02 13:36:00	0.572558
			2008-08-09 13:42:11	0.355416
			2008-08-18 13:36:13	2.51664
			2008-08-25 13:42:22	2.68865
			2008-10-12 13:42:37	0.721985
			2008-11-13 13:43:22	1.46685
			2008-11-29 13:43:41	0.748606
			2008-12-15 13:43:55	0.662705
			2008-12-31 13:44:04	1.03232
			2009-02-01 13:44:49	0.809628
			2009-03-21 13:45:46	0.871234
			2009-04-06 13:45:58	3.30841
			2009-04-22 13:46:03	0.412397
			2009-05-24 13:45:48	0.753159
			2009-06-25 13:45:19	1.19193
			2009-07-11 13:45:00	0.732424
			2009-08-12 13:44:14	1.29968
			2009-09-13 13:44:07	1.04321
			2009-09-29 13:43:58	1.46103
			2009-10-15 13:43:46	0.77473
			2009-11-16 13:43:16	0.642416
			2009-12-02 13:43:22	1.92632
			2009-12-18 13:43:23	0.597916
			2010-01-03 13:43:19	0.684792
			2010-01-19 13:43:10	0.678235
			2010-02-20 13:42:57	1.10391
			2010-03-08 13:42:59	0.838421
			2010-03-24 13:42:54	1.94816
			2010-04-09 13:42:42	1.47692
			2010-04-25 13:42:23	0.767445
			2010-05-11 13:42:17	1.54369
			2010-05-27 13:42:11	0.935547
			2010-06-28 13:41:49	2.05041
			2010-08-31 13:41:33	0.752237
			2010-11-19 13:40:55	0.480292
			2010-12-21 13:41:07	1.14821
			2011-01-06 13:41:07	0.833149
			2011-01-22 13:40:59	1.5095
			2011-02-07 13:40:56	1.69006
			2011-02-23 13:41:05	0.76705
			2011-03-27 13:41:07	2.89528
			2011-04-12 13:40:58	0.589911
			2011-04-28 13:40:51	1.32312
			2011-05-14 13:40:44	1.46521
			2011-07-01 13:40:36	3.98724
			2011-07-17 13:40:28	0.820788
			2011-08-02 13:40:30	0.709192
			2011-08-18 13:40:23	2.48702
			2011-10-05 13:40:07	0.468725
			2011-10-21 13:40:21	0.952017
			2011-11-06 13:40:30	1.25541
			2011-11-22 13:40:13	0.8114
			2011-12-08 13:40:40	1.25076
			2011-12-24 13:40:42	0.792204
			2012-01-02 13:34:45	0.362658
			2012-01-09 13:40:49	1.00479
			2012-02-26 13:41:12	0.775559
			2012-03-06 13:35:12	1.29928
			2012-03-29 13:40:57	1.27506
			2012-04-14 13:41:21	1.37649
			2012-04-30 13:41:23	0.795577
			2012-06-17 13:40:57	2.21164
			2012-07-03 13:40:58	0.938822
			2012-08-04 13:40:45	0.83834
			2012-09-21 13:40:36	0.671855
			2012-10-23 13:40:56	0.401601
			2012-11-08 13:40:29	0.468225
			2012-11-24 13:40:45	0.463287
			2012-12-10 13:40:34	1.16358
			2012-12-26 13:40:51	1.14266
			2013-02-12 13:41:30	0.723668
			2013-02-28 13:41:38	0.517789
			2013-03-09 13:35:29	0.838606
			2013-03-16 13:41:29	1.78482
			2013-04-01 13:41:41	1.20731
			2013-04-17 13:41:46	1.32194
			2013-06-20 13:41:16	0.685235
			2013-07-06 13:41:20	1.285
			2013-07-22 13:41:06	1.43281
			2013-08-07 13:41:03	1.64083
			2013-08-23 13:41:16	2.02094
			2013-09-24 13:40:53	0.810717
			2013-10-10 13:41:08	0.817063
			2013-11-11 13:41:09	0.456287
			2013-12-13 13:41:18	0.817545
			2013-12-29 13:41:04	0.612359
			2014-01-30 13:41:37	1.07293
			2014-02-15 13:41:16	0.366472
			2014-06-07 13:41:09	2.56815
			2014-06-23 13:41:12	1.57471
			2014-07-09 13:41:15	0.490293
			2014-08-10 13:41:12	0.91334
			2014-08-26 13:41:07	1.58325
			2014-09-27 13:41:00	0.866741
			2014-10-13 13:40:54	1.70475
			2014-10-29 13:41:10	2.61749
			2014-11-14 13:41:14	0.390163
			2014-11-30 13:41:00	1.90353
			2014-12-16 13:41:26	1.4335
			2014-12-25 13:35:31	1.02774
			2015-01-01 13:41:32	1.57914
			2015-01-17 13:41:17	1.17324
			2015-02-02 13:41:52	0.42823
			2015-02-18 13:41:47	0.858735
			2015-03-22 13:42:05	0.721483
			2015-04-23 13:42:00	3.06391
			2015-05-09 13:41:53	1.0228
			2015-05-25 13:41:34	1.1647
			2015-07-12 13:41:26	0.688543
			2015-07-28 13:41:09	1.84494
			2015-08-13 13:41:21	1.82703
			2015-09-14 13:41:08	1.30767
			2015-10-16 13:40:59	3.56336
			2015-11-17 13:40:39	0.635104
			2015-12-03 13:40:56	1.20891
			2015-12-19 13:40:57	0.520921
			2016-01-20 13:41:10	1.12316
			2016-03-24 13:41:18	2.14046
			2016-04-25 13:41:25	1.42194
			2016-05-27 13:41:22	2.31271
			2016-06-12 13:41:07	0.825926
			2016-07-14 13:40:38	2.24393
			2016-08-31 13:40:51	1.93526
			2016-09-16 13:40:42	3.48367
			2016-10-02 13:40:24	1.2086
			2016-10-18 13:40:32	2.48152
			2016-11-03 13:40:39	0.720517
			2016-11-19 13:40:39	0.884569
			2016-12-05 13:40:31	0.67223
			2017-01-06 13:40:50	0.557166
			2017-01-22 13:41:04	1.00302
			2017-02-07 13:41:14	0.827002
			2017-03-11 13:41:12	2.11976
			2017-04-12 13:40:48	0.672681
			2017-04-28 13:40:58	0.77755
			2017-05-14 13:41:03	2.59933
			2017-05-30 13:41:02	2.12395
			2017-07-01 13:40:45	1.74982
			2017-09-03 13:40:52	1.54475
			2017-10-21 13:40:31	0.998209
			2017-11-22 13:41:05	0.906625
			2017-12-08 13:41:10	0.838071
			2018-01-25 13:41:13	0.863483
			2018-02-26 13:41:43	1.33288
			2018-03-14 13:41:53	0.502039
			2018-04-15 13:41:56	1.3353
			2018-04-24 13:35:50	1.63575
			2018-06-02 13:41:24	2.47361
			2018-08-05 13:41:31	0.456901
			2018-08-21 13:41:25	3.14101
			2018-09-06 13:41:16	3.51196
			2018-11-24 13:37:30	0.898123
			2018-12-20 13:40:49	0.587101
			2019-01-15 13:43:55	0.984514
			2019-02-02 13:38:24	0.397534
			2019-02-15 13:39:48	1.12471
			2019-02-28 13:41:11	0.78173
			2019-03-26 13:43:46	0.932697
			2019-06-30 13:45:47	1.60462
			2019-07-13 13:46:55	1.19118
			2019-08-26 13:42:57	2.3667
			2019-09-08 13:43:56	0.281843
			2019-09-21 13:44:53	3.05373
Rub Al Khali	90	222	2006-06-14 13:06:48	0.577995
			2006-07-16 13:07:07	1.616
			2006-09-02 13:07:58	0.50453
			2006-09-18 13:08:06	1.19315
			2006-10-04 13:08:08	0.982749
			2006-11-05 13:07:53	2.2363
			2006-11-21 13:07:51	0.793573
			2006-12-23 13:08:05	0.835547
			2007-01-08 13:08:01	1.65821
			2007-01-24 13:08:07	0.6195
			2007-02-09 13:08:21	0.530355
			2007-02-25 13:08:29	0.561738
			2007-03-13 13:08:33	0.880755
			2007-04-14 13:08:31	1.70727
			2007-04-30 13:08:29	2.48138
			2007-05-16 13:08:32	0.866193
			2007-06-17 13:08:22	1.01541
			2007-07-19 13:08:04	1.4451
			2007-08-04 13:08:05	0.683653
			2007-08-20 13:08:04	4.01097
			2007-09-21 13:07:48	2.07566
			2007-11-08 13:07:36	0.889568
			2007-11-24 13:07:36	1.93495
			2007-12-10 13:07:26	1.0523
			2007-12-26 13:07:31	0.937512
			2008-01-11 13:07:43	0.60912
			2008-01-27 13:07:50	2.19862
			2008-02-12 13:07:53	0.676902
			2008-02-28 13:07:51	0.617609
			2008-03-31 13:08:01	1.56861
			2008-04-16 13:08:16	0.168204
			2008-06-03 13:08:30	1.1565
			2008-08-22 13:09:48	2.42803
			2008-09-07 13:09:56	0.499523
			2008-10-09 13:10:04	1.22673
			2008-10-25 13:10:22	1.36873
			2008-12-12 13:11:20	0.378771
			2008-12-28 13:11:30	0.668402
			2009-01-13 13:11:45	0.618276
			2009-01-29 13:12:12	0.896977
			2009-02-14 13:12:35	0.617276
			2009-03-18 13:13:11	0.934421
			2009-04-03 13:13:23	1.50807
			2009-04-19 13:13:31	1.13122
			2009-05-05 13:13:26	2.42632
			2009-05-21 13:13:18	3.25381
			2009-06-06 13:13:06	2.65395
			2009-06-22 13:12:50	0.887719
			2009-07-08 13:12:31	0.379771
			2009-07-24 13:12:09	1.8133
			2009-08-25 13:11:40	1.91895
			2009-09-10 13:11:36	1.17648
			2009-09-26 13:11:28	0.487898
			2009-10-28 13:11:00	1.70305
			2009-11-13 13:10:42	0.920845
			2009-11-29 13:10:49	0.929002
			2009-12-31 13:10:47	1.32073
			2010-01-16 13:10:39	1.27945
			2010-02-01 13:10:27	1.0344
			2010-02-17 13:10:24	0.887007
			2010-03-05 13:10:27	1.00282
			2010-03-21 13:10:23	0.454616
			2010-04-06 13:10:13	1.34573
			2010-04-22 13:09:54	2.53332
			2010-05-08 13:09:46	2.19025
			2010-05-24 13:09:40	0.953596
			2010-06-09 13:09:29	0.980875
			2010-07-27 13:09:19	1.62992
			2010-08-12 13:09:14	1.72036
			2010-08-28 13:09:03	1.67155
			2010-09-13 13:08:46	0.803905
			2010-09-29 13:08:39	1.35526
			2010-10-15 13:08:43	0.376021
			2010-10-31 13:08:39	2.02591
			2010-11-16 13:08:26	2.066
			2010-12-02 13:08:25	0.374084
			2010-12-18 13:08:34	0.812103
			2011-01-03 13:08:35	0.660902
			2011-01-19 13:08:29	2.63132
			2011-02-04 13:08:21	0.720251
			2011-02-20 13:08:31	0.54765
			2011-03-24 13:08:34	0.943381
			2011-04-09 13:08:29	1.60723
			2011-04-25 13:08:18	2.29559
			2011-05-27 13:08:04	1.39942
			2011-07-30 13:07:57	0.965034
			2011-08-31 13:07:53	1.88162
			2011-10-02 13:07:36	1.29174
			2011-10-18 13:07:48	1.69555
			2011-11-03 13:07:55	0.897012
			2011-11-19 13:07:49	0.440897
			2011-12-05 13:08:04	0.324833
			2011-12-21 13:08:06	0.5574
			2012-01-06 13:08:17	0.661737
			2012-01-22 13:08:06	0.597999
			2012-02-07 13:08:07	0.731341
			2012-02-23 13:08:36	2.09318
			2012-05-13 13:08:48	2.204
			2012-06-14 13:08:23	3.46934
			2012-06-30 13:08:28	1.51592
			2012-08-01 13:08:10	0.194142
			2012-08-17 13:08:17	0.904258
			2012-09-02 13:08:10	0.355067
			2012-09-18 13:08:00	0.929356
			2012-10-04 13:08:13	3.49556
			2012-10-20 13:08:25	1.10773
			2012-11-05 13:08:04	1.06346
			2012-11-21 13:08:12	0.595276
			2012-12-07 13:08:05	1.35348
			2012-12-23 13:08:15	0.472523
			2013-01-08 13:08:24	0.873018
			2013-01-24 13:08:28	0.584588
			2013-02-25 13:09:05	0.407964
			2013-03-13 13:09:00	0.955932
			2013-03-29 13:09:05	2.09218
			2013-09-05 13:08:41	3.34165
			2013-09-21 13:08:24	0.649964
			2013-10-07 13:08:35	4.38998
			2013-10-23 13:08:30	0.887976
			2013-11-08 13:08:36	0.252487
			2013-11-24 13:08:21	1.07183
			2013-12-10 13:08:43	0.776613
			2013-12-26 13:08:36	1.08341
			2014-02-12 13:08:51	2.07118
			2014-03-16 13:09:07	0.5414
			2014-05-19 13:09:09	2.79839
			2014-06-04 13:08:43	0.590338
			2014-06-20 13:08:38	2.55627
			2014-07-06 13:08:44	2.28481
			2014-08-07 13:08:38	0.197142
			2014-08-23 13:08:37	0.393959
			2014-09-08 13:08:17	2.18006
			2014-09-24 13:08:27	0.967597
			2014-10-10 13:08:14	0.480523
			2014-10-26 13:08:39	0.21508
			2014-11-11 13:08:37	0.863719
			2014-11-27 13:08:35	1.21704
			2014-12-13 13:08:45	0.906658
			2014-12-29 13:09:02	1.7746
			2015-01-30 13:09:16	0.830474
			2015-02-15 13:09:19	0.671365
			2015-03-03 13:09:13	1.38612
			2015-03-19 13:09:33	0.403459
			2015-04-04 13:09:15	1.64079
			2015-04-20 13:09:25	1.58986
			2015-05-06 13:09:23	2.54926
			2015-06-07 13:09:17	1.20666
			2015-07-09 13:08:59	1.49867
			2015-07-25 13:08:33	2.15539
			2015-08-10 13:08:47	0.88472
			2015-08-26 13:08:49	4.19473
			2015-09-27 13:08:17	1.03641
			2015-10-13 13:08:25	1.17654
			2015-11-14 13:08:11	1.53936
			2015-12-16 13:08:26	0.759967
			2016-01-01 13:08:33	0.5529
			2016-01-17 13:08:38	1.60048
			2016-03-21 13:08:47	0.752217
			2016-04-06 13:08:36	1.45429
			2016-04-22 13:08:50	1.51542
			2016-05-24 13:08:51	2.12828
			2016-06-25 13:08:18	0.916658
			2016-07-11 13:08:03	0.654214
			2016-07-27 13:08:14	0.939429
			2016-08-28 13:08:19	1.00572
			2016-09-13 13:08:11	0.908658
			2016-09-29 13:07:56	1.0666
			2016-10-31 13:08:06	0.184142
			2016-11-16 13:08:07	0.842847
			2016-12-02 13:08:01	0.592262
			2016-12-18 13:07:55	0.767967
			2017-01-03 13:08:14	0.626339
			2017-01-19 13:08:29	1.10229
			2017-02-04 13:08:40	1.03075
			2017-02-20 13:08:42	1.32429
			2017-03-24 13:08:33	0.835683
			2017-04-09 13:08:19	1.7045
			2017-04-25 13:08:24	1.02941
			2017-05-27 13:08:30	2.23394
			2017-06-12 13:08:28	0.776081
			2017-08-15 13:08:15	2.16656
			2017-08-31 13:08:20	1.14786
			2017-09-16 13:08:18	3.43296
			2017-10-02 13:08:09	0.22708
			2017-11-03 13:08:15	1.31342
			2017-11-19 13:08:30	1.66977
			2017-12-05 13:08:37	0.590657
			2017-12-21 13:08:39	0.605276
			2018-01-22 13:08:36	0.703259
			2018-02-07 13:08:55	0.71107
			2018-02-23 13:09:09	1.21504
			2018-03-27 13:09:24	1.4428
			2018-04-12 13:09:25	0.974534
			2018-04-28 13:09:20	1.75218
			2018-05-14 13:09:10	1.12322
			2018-06-15 13:08:53	1.35973
			2018-07-01 13:08:58	2.16523
			2018-07-17 13:09:00	1.84516
			2018-08-18 13:08:54	2.08918
			2018-09-03 13:08:45	1.08979
			2018-09-30 13:12:21	2.36773
			2018-10-31 13:09:50	1.3823
			2018-11-26 13:13:21	0.827366
			2018-12-14 13:08:06	1.01821
			2018-12-27 13:09:43	0.686752
			2019-01-09 13:11:16	1.06314
			2019-01-22 13:12:47	0.624668
			2019-02-04 13:14:14	0.74578
			2019-02-22 13:08:39	2.89164
			2019-03-07 13:09:57	0.733591
			2019-03-20 13:11:15	2.73962
			2019-04-15 13:13:51	0.419585
			2019-04-28 13:15:15	2.02725
			2019-05-29 13:10:50	1.11414
			2019-06-11 13:12:05	0.860781
			2019-06-24 13:13:17	1.34242
			2019-07-07 13:14:27	2.02831
			2019-07-20 13:15:34	1.26828
			2019-08-02 13:16:39	2.74876
			2019-08-15 13:17:43	1.33786
			2019-09-28 13:13:27	0.384916
			2019-10-11 13:14:17	3.08327
Ramlat Al Sabatayn	50	169	2006-11-01 13:30:50	1.57295
			2006-11-17 13:30:42	1.78816
			2006-12-03 13:30:55	0.40096
			2007-01-04 13:30:57	1.12227
			2007-01-20 13:30:57	0.345325
			2007-02-05 13:31:12	0.429772
			2007-02-21 13:31:22	1.69293
			2007-03-09 13:31:26	1.44755
			2007-03-25 13:31:26	2.60798
			2007-04-10 13:31:26	1.37666
			2007-04-26 13:31:22	1.56297
			2007-07-15 13:30:58	3.77291
			2007-09-01 13:30:49	1.09981
			2007-10-03 13:30:33	0.403294
			2007-10-19 13:30:22	1.07106
			2007-11-04 13:30:29	2.21958
			2007-11-20 13:30:31	2.48738
			2007-12-06 13:30:22	0.571484
			2007-12-22 13:30:22	0.90555
			2008-01-07 13:30:35	0.508479
			2008-01-23 13:30:43	0.96776
			2008-02-24 13:30:47	0.351663
			2008-03-27 13:30:51	0.730421
			2008-04-28 13:31:18	0.602668
			2008-05-14 13:31:23	0.90555
			2008-05-30 13:31:25	3.18727
			2008-06-15 13:31:31	0.572668
			2008-08-18 13:32:39	3.77739
			2008-10-05 13:32:59	1.60557
			2008-10-21 13:33:10	1.79317
			2008-11-22 13:33:56	0.700483
			2008-12-08 13:34:11	0.714921
			2009-01-25 13:35:00	1.35684
			2009-03-30 13:36:15	2.14469
			2009-04-15 13:36:26	0.621106
			2009-06-02 13:36:04	2.6649
			2009-06-18 13:35:49	0.494604
			2009-08-05 13:34:45	2.49177
			2009-08-21 13:34:35	0.478916
			2009-09-06 13:34:31	2.17689
			2009-10-24 13:33:59	1.29157
			2009-11-09 13:33:40	1.95114
			2009-11-25 13:33:42	1.56136
			2009-12-11 13:33:44	1.41366
			2009-12-27 13:33:43	1.81573
			2010-01-28 13:33:25	1.02502
			2010-02-13 13:33:16	1.44794
			2010-03-01 13:33:21	0.90355
			2010-03-17 13:33:20	3.19648
			2010-04-02 13:33:11	0.923738
			2010-04-18 13:32:54	1.54325
			2010-05-04 13:32:41	2.06714
			2010-05-20 13:32:37	0.814735
			2010-06-05 13:32:27	3.48593
			2010-06-21 13:32:11	0.423977
			2010-07-23 13:32:14	3.16185
			2010-09-25 13:31:32	1.48487
			2010-10-11 13:31:37	2.45152
			2010-11-12 13:31:24	1.98439
			2010-12-14 13:31:27	1.24037
			2011-01-15 13:31:25	2.56923
			2011-01-31 13:31:15	1.2061
			2011-02-16 13:31:24	1.8191
			2011-03-04 13:31:30	0.591543
			2011-03-20 13:31:27	2.50015
			2011-04-05 13:31:27	0.485916
			2011-04-21 13:31:12	0.602244
			2011-05-07 13:31:12	0.391101
			2011-05-23 13:30:56	2.31689
			2011-08-11 13:30:49	2.64121
			2011-08-27 13:30:45	0.498916
			2011-10-14 13:30:41	0.384168
			2011-10-30 13:30:42	1.4009
			2011-11-15 13:30:51	1.94302
			2011-12-01 13:30:51	0.354163
			2011-12-17 13:31:02	0.425692
			2012-01-18 13:31:05	0.487195
			2012-02-19 13:31:25	0.693501
			2012-03-06 13:31:39	1.04777
			2012-04-23 13:31:47	3.43854
			2012-05-09 13:31:43	1.65706
			2012-05-25 13:31:33	1.7872
			2012-06-10 13:31:14	0.890478
			2012-06-26 13:31:22	2.80045
			2012-08-29 13:31:08	2.70534
			2012-09-30 13:31:04	1.38294
			2012-11-01 13:31:06	0.438352
			2012-11-17 13:31:04	0.650983
			2012-12-03 13:31:03	0.510292
			2012-12-19 13:31:05	1.52868
			2013-01-20 13:31:14	1.03704
			2013-02-05 13:31:43	0.425227
			2013-02-21 13:31:58	0.983531
			2013-03-09 13:31:57	0.519438
			2013-03-25 13:31:53	1.371
			2013-04-26 13:32:01	1.71638
			2013-05-12 13:31:49	2.18139
			2013-06-13 13:31:31	2.53693
			2013-07-15 13:31:37	2.28139
			2013-10-19 13:31:29	1.48001
			2013-11-20 13:31:24	2.17574
			2013-12-22 13:31:36	0.868112
			2014-01-23 13:31:56	0.974136
			2014-02-08 13:31:53	0.862528
			2014-03-28 13:32:03	0.720375
			2014-04-13 13:32:06	1.75251
			2014-05-15 13:32:06	3.05814
			2014-05-31 13:31:45	2.44861
			2014-06-16 13:31:29	2.4389
			2014-08-03 13:31:31	3.60498
			2014-08-19 13:31:33	1.24131
			2014-09-04 13:31:19	1.88682
			2014-09-20 13:31:21	1.07218
			2014-10-06 13:31:11	1.19443
			2014-10-22 13:31:32	1.53975
			2014-11-07 13:31:23	0.61444
			2014-11-23 13:31:36	0.44279
			2014-12-09 13:31:26	0.417289
			2015-01-10 13:31:38	0.471916
			2015-01-26 13:32:02	1.26175
			2015-02-27 13:31:57	0.381132
			2015-03-15 13:32:26	1.94613
			2015-03-31 13:32:18	2.52257
			2015-04-16 13:32:14	0.821735
			2015-05-18 13:31:56	1.59543
			2015-07-05 13:31:59	4.96334
			2015-07-21 13:31:29	1.96743
			2015-08-06 13:31:40	0.509854
			2015-10-09 13:31:15	2.30057
			2015-11-10 13:31:12	1.75538
			2015-11-26 13:31:13	1.58607
			2015-12-12 13:31:21	1.29231
			2016-01-13 13:31:33	2.2387
			2016-03-17 13:31:42	1.38275
			2016-04-18 13:31:42	1.56569
			2016-05-20 13:31:48	1.89363
			2016-06-21 13:31:18	4.90976
			2016-08-24 13:31:15	1.19343
			2016-09-09 13:31:09	1.74202
			2016-10-11 13:30:48	0.383957
			2016-10-27 13:30:59	2.04558
			2016-11-12 13:31:03	0.973489
			2016-11-28 13:30:57	1.96157
			2016-12-14 13:30:45	1.14406
			2017-01-31 13:31:31	0.469854
			2017-02-16 13:31:36	0.507125
			2017-03-20 13:31:30	1.68144
			2017-05-07 13:31:23	1.65105
			2017-06-08 13:31:24	1.79075
			2017-08-27 13:31:13	2.6764
			2017-09-28 13:31:07	2.89346
			2017-10-30 13:31:06	2.02027
			2017-11-15 13:31:22	1.24074
			2017-12-01 13:31:31	1.18446
			2018-01-18 13:31:25	1.4778
			2018-02-03 13:31:45	1.73132
			2018-02-19 13:32:01	1.26475
			2018-04-24 13:32:16	1.62052
			2018-07-13 13:31:55	2.8437
			2018-07-29 13:31:54	1.93288
			2018-08-14 13:31:50	1.16049
			2018-10-29 13:30:30	0.939674
			2018-11-24 13:34:00	1.80383
			2019-02-02 13:34:55	1.70503
			2019-03-31 13:33:14	0.920778
			2019-04-26 13:35:59	0.658879
			2019-06-22 13:34:05	1.94863
			2019-07-05 13:35:12	2.43322
			2019-07-31 13:37:26	2.88237
West Registan Desert	40	158	2006-06-15 13:13:16	1.85432
			2006-07-17 13:13:37	1.61886
			2006-08-02 13:13:58	1.07072
			2006-08-18 13:14:14	0.996743
			2006-09-03 13:14:26	0.696061
			2006-09-19 13:14:33	0.862891
			2006-10-21 13:14:31	0.618272
			2006-11-06 13:14:21	2.28173
			2006-12-24 13:14:34	1.4848
			2007-01-25 13:14:37	0.556302
			2007-02-10 13:14:49	1.09596
			2007-02-26 13:14:57	0.409534
			2007-05-01 13:14:59	3.23456
			2007-05-17 13:15:01	0.789746
			2007-06-18 13:14:50	1.0207
			2007-07-04 13:14:38	1.75009
			2007-09-06 13:14:20	1.57666
			2007-09-22 13:14:16	0.915876
			2007-10-08 13:14:03	0.746272
			2007-11-09 13:14:04	0.46419
			2007-11-25 13:14:04	0.515399
			2007-12-27 13:14:01	0.724573
			2008-01-12 13:14:11	0.549052
			2008-01-28 13:14:18	0.586039
			2008-02-13 13:14:20	0.766421
			2008-03-16 13:14:15	0.436913
			2008-04-01 13:14:30	1.05022
			2008-05-19 13:14:58	1.42901
			2008-06-20 13:15:13	0.758802
			2008-07-06 13:15:32	0.886803
			2008-09-24 13:16:31	2.67182
			2008-10-10 13:16:34	2.55745
			2008-10-26 13:16:53	1.87858
			2008-11-11 13:17:16	0.609931
			2008-12-13 13:17:49	0.71948
			2008-12-29 13:18:00	0.506213
			2009-03-19 13:19:40	0.697101
			2009-05-22 13:19:45	1.71519
			2009-06-07 13:19:33	0.411601
			2009-06-23 13:19:17	0.530916
			2009-07-09 13:18:59	2.18433
			2009-07-25 13:18:38	0.77283
			2009-08-26 13:18:10	0.771603
			2009-09-11 13:18:04	0.706694
			2009-10-13 13:17:45	3.46753
			2009-11-14 13:17:13	0.777601
			2009-11-30 13:17:18	2.08019
			2009-12-16 13:17:19	0.747516
			2010-01-17 13:17:08	0.795539
			2010-02-18 13:16:55	0.808473
			2010-03-22 13:16:53	1.02548
			2010-04-07 13:16:42	0.717477
			2010-04-23 13:16:24	0.97424
			2010-05-09 13:16:16	1.06154
			2010-06-10 13:15:59	0.382596
			2010-07-28 13:15:48	1.87538
			2010-08-29 13:15:31	1.26163
			2010-09-14 13:15:16	0.820434
			2010-09-30 13:15:10	1.87594
			2010-10-16 13:15:12	1.31837
			2010-12-03 13:14:56	0.623273
			2011-01-04 13:15:03	0.630854
			2011-01-20 13:14:58	0.650194
			2011-02-21 13:15:01	1.17286
			2011-05-12 13:14:44	2.81496
			2011-06-29 13:14:35	1.23691
			2011-07-15 13:14:25	1.40963
			2011-07-31 13:14:27	2.04044
			2011-08-16 13:14:22	0.781163
			2011-10-03 13:14:04	1.35413
			2011-10-19 13:14:18	0.651421
			2011-11-04 13:14:24	1.65209
			2011-12-06 13:14:33	0.728434
			2011-12-22 13:14:35	0.43941
			2012-03-27 13:14:57	1.76579
			2012-04-28 13:15:20	0.486096
			2012-05-14 13:15:17	4.73564
			2012-06-15 13:14:54	0.750975
			2012-08-02 13:14:41	1.69518
			2012-09-03 13:14:38	1.62926
			2012-11-22 13:14:40	2.38424
			2012-12-08 13:14:34	0.498219
			2012-12-24 13:14:45	0.580682
			2013-05-01 13:15:29	1.1583
			2013-06-02 13:15:21	1.0553
			2013-07-20 13:15:06	0.93073
			2013-08-21 13:15:11	1.06253
			2013-09-22 13:14:52	0.66091
			2013-10-24 13:14:58	0.876354
			2013-11-25 13:14:49	0.559658
			2013-12-27 13:15:04	0.377238
			2014-02-13 13:15:19	0.525596
			2014-03-17 13:15:38	0.483044
			2014-04-18 13:15:36	1.24443
			2014-06-05 13:15:12	4.84232
			2014-06-21 13:15:08	2.98765
			2014-07-07 13:15:12	1.20884
			2014-07-23 13:14:57	1.13362
			2014-08-08 13:15:07	0.994432
			2014-08-24 13:15:05	3.44344
			2014-09-09 13:14:46	1.04055
			2014-09-25 13:14:57	0.846311
			2014-10-11 13:14:47	0.945854
			2014-10-27 13:15:07	0.530773
			2014-11-12 13:15:07	1.86857
			2015-01-15 13:15:08	0.850728
			2015-01-31 13:15:44	0.456225
			2015-03-20 13:16:00	0.67773
			2015-07-10 13:15:25	1.85764
			2015-07-26 13:15:05	0.796163
			2015-08-11 13:15:15	0.519397
			2015-08-27 13:15:15	0.958198
			2015-09-28 13:14:45	0.808101
			2015-10-14 13:14:54	3.81923
			2015-11-15 13:14:40	0.602034
			2016-01-02 13:15:01	0.765864
			2016-01-18 13:15:06	0.493225
			2016-04-23 13:15:18	1.30494
			2016-08-13 13:14:48	1.16926
			2016-08-29 13:14:46	0.567483
			2016-09-30 13:14:25	0.585813
			2016-10-16 13:14:27	1.19032
			2016-11-01 13:14:35	1.47755
			2016-11-17 13:14:36	0.627163
			2016-12-19 13:14:27	0.582596
			2017-02-05 13:15:07	0.386451
			2017-03-09 13:15:08	0.373472
			2017-04-10 13:14:49	1.25245
			2017-04-26 13:14:54	1.18324
			2017-05-12 13:14:59	1.79337
			2017-05-28 13:14:58	2.18289
			2017-06-13 13:14:55	1.85441
			2017-08-16 13:14:43	0.844996
			2017-09-01 13:14:47	1.18543
			2017-10-03 13:14:38	3.07084
			2017-10-19 13:14:26	0.850802
			2017-11-04 13:14:46	0.960174
			2018-02-08 13:15:25	0.672128
			2018-02-24 13:15:39	1.11536
			2018-04-29 13:15:47	1.94557
			2018-05-15 13:15:38	1.60931
			2018-05-31 13:15:24	1.13126
			2018-06-16 13:15:23	0.688508
			2018-07-02 13:15:27	0.903988
			2018-08-03 13:15:26	0.846488
			2018-09-04 13:15:14	0.551569
			2018-10-01 13:14:01	0.527534
			2018-10-14 13:16:13	0.647106
			2018-11-27 13:14:59	0.611996
			2018-12-10 13:16:40	0.732787
			2019-02-05 13:15:50	1.22005
			2019-02-18 13:17:15	1.31549
			2019-04-29 13:16:51	2.30376
			2019-05-12 13:18:13	1.73996
			2019-05-25 13:19:30	0.440077
			2019-08-03 13:18:15	0.846778
			2019-09-11 13:21:17	0.798421
			2019-09-24 13:22:13	1.77303
Kharan Desert	40	171	2006-06-24 13:06:48	2.31417
			2006-07-10 13:06:53	1.06528
			2006-07-26 13:07:16	3.14858
			2006-08-11 13:07:35	1.94045
			2006-08-27 13:07:49	0.649357
			2006-09-12 13:07:58	2.78185
			2006-09-28 13:08:02	2.29083
			2006-10-14 13:08:00	0.414276
			2006-12-01 13:07:54	0.347319
			2007-01-02 13:07:59	0.427846
			2007-01-18 13:07:54	0.97704
			2007-02-03 13:08:10	1.87947
			2007-02-19 13:08:21	0.863861
			2007-03-07 13:08:26	3.12789
			2007-03-23 13:08:26	1.78655
			2007-04-08 13:08:26	2.09432
			2007-05-26 13:08:26	1.79944
			2007-07-29 13:07:59	1.95399
			2007-08-14 13:07:59	0.502357
			2007-08-30 13:07:50	4.75357
			2007-09-15 13:07:47	2.95673
			2007-10-01 13:07:35	1.46826
			2007-11-18 13:07:31	1.65935
			2007-12-04 13:07:23	1.72055
			2007-12-20 13:07:20	1.43012
			2008-02-06 13:07:47	1.44398
			2008-02-22 13:07:47	1.98646
			2008-04-10 13:08:05	2.86915
			2008-04-26 13:08:17	0.789977
			2008-05-28 13:08:25	2.07052
			2008-06-29 13:08:50	2.7679
			2008-07-15 13:09:09	2.19468
			2008-08-16 13:09:38	1.1133
			2008-09-01 13:09:48	0.880792
			2008-10-03 13:09:58	2.14217
			2008-10-19 13:10:06	0.24709
			2008-11-20 13:10:53	0.392781
			2008-12-06 13:11:09	0.760627
			2008-12-22 13:11:21	0.564163
			2009-01-07 13:11:28	0.517284
			2009-04-13 13:13:25	1.94907
			2009-05-15 13:13:16	2.35912
			2009-05-31 13:13:05	0.402448
			2009-07-02 13:12:33	0.760995
			2009-07-18 13:12:12	1.57131
			2009-08-03 13:11:49	3.51035
			2009-08-19 13:11:35	1.37874
			2009-09-04 13:11:32	1.60465
			2009-09-20 13:11:26	3.416
			2009-10-06 13:11:16	0.645516
			2009-11-23 13:10:41	0.817416
			2010-01-10 13:10:38	0.817394
			2010-01-26 13:10:27	1.23212
			2010-02-27 13:10:21	0.516784
			2010-03-15 13:10:20	2.34451
			2010-03-31 13:10:12	0.217152
			2010-04-16 13:09:57	1.81731
			2010-05-18 13:09:38	1.31795
			2010-06-03 13:09:28	2.61608
			2010-07-05 13:09:13	0.607473
			2010-09-23 13:08:30	2.28239
[truncated: 3,786 more rows]

## Sheet: Dune Geometries
Dune geometry measurements. Processed data on dune geometry and ERA-5 derived sand flux. Each tile is a unique row. The dune field the tile belongs to is given in the first column and the tile centroid coordinates in the second and third columns. Each tile is given a `Large' and `Small' dune type, wavelength (m), width (m) and height (m) values (which, if there is only one dune present in the til…
Dune Field	Latitude	Longitude	Large Type	Large Wavelength (m)	Large Width (m)	Large Height (m)	Small Type	Small Wavelength (m)	Small Width (m)	Small Height (m)	Mean Resultant Flux Magnitude (m^2/yr)	Mean of Flux Magnitudes (m^2/yr)
An Nafud \& Ad Dahna	28.8056	40.7812	l	850.116	5795.33	23.5211	b	670.022	1619.5	18.4041	2.53417	6.40142
Rub Al Khali	19.5316	49.7811	b	679.806	2903.32	14.754	b	679.806	2903.32	14.754	1.77924	5.27452
Rub Al Khali	19.2506	50.9061	b	983.916	3272.73	28.9451	b	666.722	1125.72	17.0396	0.468069	4.67859
El Djouf	20.3747	349.031	l	547.637	4367.44	17.0396	l	547.637	4367.44	17.0396	13.4715	18.931
Idehan Ubari	28.2436	10.9687	l	1992.34	29133.9	55.4682	l	1992.34	29133.9	55.4682	5.0863	18.3381
El Djouf	21.4988	350.718	l	1211.28	44417.1	33.6357	l	485.281	3100.85	21.9349	6.50572	10.2384
El Djouf	20.0937	353.531	b	979.734	3061.56	18.8476	b	979.734	3061.56	18.8476	8.20684	12.7593
Rub Al Khali	21.2178	55.6874	s	1200.45	2885.06	33.2264	s	1200.45	2885.06	33.2264	1.58396	5.44392
Idehan Ubari	26.2763	10.9687	b	2072.7	5650.08	50.7265	b	2072.7	5650.08	50.7265	2.2855	12.4157
Grand Erg Oriental	31.3349	7.87498	s	1396.67	4706.5	34.625	s	1396.67	4706.5	34.625	2.81737	19.4545
Central Takla Makan	40.3279	82.9686	l	1170.95	8936.67	28.0411	l	1170.95	8936.67	28.0411	5.48922	8.40134
El Djouf	20.3747	348.749	l	520.179	3633.95	18.8476	l	520.179	3633.95	18.8476	15.3636	20.3989
El Djouf	17.2834	355.218	b	431.992	839.529	13.1336	b	431.992	839.529	13.1336	5.78821	12.7669
El Djouf	21.2178	350.156	l	1485.94	44439.4	26.4719	l	1485.94	44439.4	26.4719	8.61857	13.1144
El Djouf	17.0023	356.906	l	1122.57	25926.7	22.7024	b	459.451	526.48	12.9972	2.48251	10.0537
Rub Al Khali	23.185	53.1561	t	648.063	3909.51	24.3398	t	648.063	3909.51	24.3398	8.71853	13.04
Grand Erg Occidental	29.6487	358.593	s	1388.75	5430.59	55.4341	s	1388.75	5430.59	55.4341	4.42077	19.4814
Karakum Desert	39.2037	62.4374	b	1571.56	8189.97	16.6473	b	1571.56	8189.97	16.6473	7.68321	17.0023
Central Takla Makan	38.9227	86.3436	t	1512.75	8845.21	38.9745	t	1512.75	8845.21	38.9745	17.2302	23.332
El Djouf	19.2506	350.437	n	847.866	1772.52	31.2819	n	847.866	1772.52	31.2819	10.9161	17.5968
Rub Al Khali	19.5316	45.8437	l	1553.1	43549.3	49.6519	l	908.852	9959.95	29.1669	1.83632	4.82141
Rub Al Khali	18.9695	51.4686	l	1504.95	10865.7	86.5966	s	863.734	1920.41	65.7534	0.529996	3.68111
Grand Erg Occidental	29.6487	359.437	l	1163.2	6687.39	24.7663	l	1163.2	6687.39	24.7663	7.9052	22.7833
An Nafud \& Ad Dahna	24.8712	48.0937	l	2331.85	10756.1	28.1264	l	2331.85	10756.1	28.1264	5.12923	10.6363
Central Takla Makan	39.4848	81.5623	b	910.284	2488.42	30.7531	b	910.284	2488.42	30.7531	5.34986	8.70451
Rub Al Khali	18.9695	48.0937	l	1351.81	44914.2	43.0169	l	1351.81	44914.2	43.0169	1.62574	4.68754
Central Grand Sand Sea	25.9953	25.3124	l	954.804	7617.08	39.128	l	954.804	7617.08	39.128	1.43836	5.28405
Munga-Thirri	-24.8712	137.25	l	409.3	8029.42	21.3208	l	194.497	923.889	10.7969	11.116	17.9624
El Djouf	20.3747	349.593	l	458.697	3014.54	11.9226	b	255.068	392.484	9.77346	10.0663	15.0379
Rub Al Khali	20.6557	50.3436	b	572.876	2346.61	15.0951	b	572.876	2346.61	15.0951	3.32527	6.04555
Grand Erg Occidental	29.6487	359.155	l	1021.31	5289.39	22.0543	l	1021.31	5289.39	22.0543	7.30306	23.0049
Rub Al Khali	18.6885	47.5312	l	1386.74	45143.5	42.0788	l	1386.74	45143.5	42.0788	1.60178	4.73955
East Registan Desert	30.2108	65.8124	b	2090.4	6211.5	91.6795	b	2090.4	6211.5	91.6795	2.119	3.26613
Central Takla Makan	38.6417	85.2186	b	1540.33	4885.43	61.404	b	1540.33	4885.43	61.404	12.3032	18.5938
Idehan Ubari	27.4005	11.8125	s	1416.82	3579.15	75.7657	s	1416.82	3579.15	75.7657	4.18022	15.2335
El Djouf	18.6885	352.687	t	509.223	2241.71	20.5703	b	371.185	575.788	16.272	9.04623	16.2607
Central Takla Makan	38.0796	82.9686	b	1184.5	4845.45	33.1581	b	1184.5	4845.45	33.1581	5.38835	11.43
Idehan Murzuk	25.4332	13.2187	s	1920.28	6425.76	101.487	s	1920.28	6425.76	101.487	0.90827	8.40359
Idehan Ubari	25.9953	10.9687	b	1932.98	10634.7	37.2688	b	1932.98	10634.7	37.2688	2.81805	11.6074
Munga-Thirri	-25.4332	136.968	l	538.657	10046.6	19.3593	l	538.657	10046.6	19.3593	9.13561	15.9492
Central Takla Makan	38.9227	84.0936	t	1727.55	14222.4	49.0379	t	1727.55	14222.4	49.0379	8.54364	13.3764
Namib Sand Sea	-23.7471	14.9062	l	1135.71	19911.8	26.8472	l	693.25	4399.42	22.6001	4.41889	12.68
Grand Erg Oriental	32.459	7.31248	s	1081.86	1789.56	18.3018	s	1081.86	1789.56	18.3018	4.15816	21.6469
Munga-Thirri	-23.466	136.968	l	425.791	18176.5	16.0162	l	165.641	384.578	5.03171	11.6954	17.7961
Rub Al Khali	22.0609	53.1561	b	1819.11	3850.09	35.8531	b	1819.11	3850.09	35.8531	4.57187	8.18126
Central Grand Sand Sea	29.3677	23.9062	s	1907.57	4149.85	41.0895	s	1907.57	4149.85	41.0895	2.65523	10.2483
Idehan Ubari	25.7143	10.9687	b	2515.44	5610.76	45.1149	b	2515.44	5610.76	45.1149	3.09759	10.0893
An Nafud \& Ad Dahna	29.0866	40.7812	b	1009.32	2182.66	30.3608	b	1009.32	2182.66	30.3608	2.44238	6.69726
Central Takla Makan	39.2037	86.0623	b	1487.28	4826.25	41.0042	b	1487.28	4826.25	41.0042	16.986	22.0204
El Djouf	17.0023	357.468	l	848.594	45175.1	20.1098	b	326.766	468.18	13.1336	1.9495	8.77572
Central Takla Makan	40.0468	82.4061	l	1362.81	11737.4	26.7619	b	522.327	716.186	20.178	5.59251	8.5238
El Djouf	17.8454	354.937	b	477.628	723.034	14.6858	b	477.628	723.034	14.6858	7.07966	14.2475
El Djouf	19.5316	354.937	l	537.229	4104.04	18.0971	b	314.814	457.893	12.042	6.75139	12.617
Idehan Ubari	26.8384	11.5312	b	1788.85	4402.82	81.599	b	1788.85	4402.82	81.599	3.48285	14.1123
Northwest Takla Makan	39.2037	78.7498	b	1221.95	4983.46	34.7444	b	1221.95	4983.46	34.7444	4.89186	8.93108
Ergs Iguidi \& Chech	27.1194	358.874	l	1129.24	33502	18.5747	l	510.634	3134.08	12.9972	6.68426	18.2716
Ergs Iguidi \& Chech	27.9625	354.656	s	1443.08	4427.29	34.1986	s	1443.08	4427.29	34.1986	2.84495	20.4978
Rub Al Khali	19.8126	53.7186	s	1563.75	3238.21	117.196	s	1563.75	3238.21	117.196	1.0648	4.41525
Idehan Murzuk	24.5902	12.6562	b	1696.14	4511.2	80.4904	b	1696.14	4511.2	80.4904	0.442751	7.6633
Rub Al Khali	18.6885	49.4999	l	1430.79	43584.9	44.0915	l	741.671	7066.31	22.8559	0.84393	4.39106
Idehan Murzuk	24.3091	13.2187	n	774.352	2446.9	37.8487	n	774.352	2446.9	37.8487	2.36002	7.93627
Central Takla Makan	39.7658	86.0623	b	1664.07	7325.04	96.9671	b	1664.07	7325.04	96.9671	16.334	20.2369
Central Grand Sand Sea	28.2436	26.1562	l	1232.43	8598.44	49.976	l	1232.43	8598.44	49.976	2.89785	6.89427
Rub Al Khali	21.2178	52.8749	b	2059.01	3246.19	35.819	b	2059.01	3246.19	35.819	2.78036	6.17132
Rub Al Khali	18.1265	46.4062	l	1186.26	45426.1	35.222	l	1186.26	45426.1	35.222	2.49837	5.11636
Rub Al Khali	21.2178	50.6249	b	1084.24	2394.76	15.8627	b	418.227	632.947	9.04003	4.13877	6.84192
Rub Al Khali	22.3419	52.3124	l	1040.96	7875.78	23.8964	b	363.178	540.926	12.4172	6.04638	9.69861
El Djouf	18.6885	352.968	t	550.467	2561.31	20.9797	b	362.392	551.24	13.3212	8.78128	16.1541
El Djouf	20.9368	355.499	b	1365.46	2429.98	44.5349	b	1365.46	2429.98	44.5349	8.6679	13.2123
West Registan Desert	29.6487	62.9999	l	2004.58	21712.9	49.8907	l	1587.8	7528.1	45.7971	8.5754	20.8376
Rub Al Khali	21.2178	50.3436	b	613.354	4274.16	11.6838	b	613.354	4274.16	11.6838	4.03469	6.70279
El Djouf	19.8126	356.062	b	761.246	1339.53	22.3272	b	761.246	1339.53	22.3272	6.9891	12.2948
El Djouf	20.3747	355.781	b	804.349	1310.86	20.5021	b	804.349	1310.86	20.5021	6.85863	11.6606
Rub Al Khali	20.3747	51.1874	t	638.424	2959.87	13.3212	t	638.424	2959.87	13.3212	2.62387	5.43077
Rub Al Khali	21.7799	52.8749	b	1785.32	3182.36	35.3926	b	588.732	1504.48	22.2248	4.12399	7.41538
El Djouf	17.2834	356.343	b	565.056	718.825	18.4212	b	565.056	718.825	18.4212	3.58516	11.0391
Rub Al Khali	20.0937	48.9374	l	1414.55	21181.1	27.0519	l	1414.55	21181.1	27.0519	2.75521	5.35763
Rub Al Khali	19.5316	51.7499	b	980.696	4757.79	39.6056	b	624.849	976.457	25.0392	0.866234	4.3617
Rub Al Khali	20.0937	55.6874	s	1641.89	2933.79	36.7571	s	1641.89	2933.79	36.7571	2.12007	6.02766
El Djouf	20.6557	356.906	n	1103.09	1513.08	31.7424	n	1103.09	1513.08	31.7424	9.86321	14.5361
Idehan Murzuk	23.7471	12.6562	l	421.841	864.295	22.3101	l	421.841	864.295	22.3101	2.00709	8.02516
Grand Erg Oriental	31.6159	8.43748	s	1778.75	2704.39	37.6952	s	1778.75	2704.39	37.6952	4.94886	21.7814
El Djouf	20.9368	349.593	l	1276.34	44490.9	34.3692	b	318.988	813.598	15.6239	11.4439	15.8528
Aoukar	18.1265	351.562	t	1414.52	10336.2	17.6536	t	1414.52	10336.2	17.6536	11.2424	18.0262
Grand Erg Occidental	29.9297	0.562499	l	930.925	13227.5	29.2522	l	930.925	13227.5	29.2522	9.61472	24.665
Rub Al Khali	20.0937	49.2186	l	1431.92	18737.6	31.5036	b	270.887	965.493	9.07414	2.61373	5.35171
Rub Al Khali	19.8126	45.8437	l	1050.35	24317.9	33.8916	l	599.155	3348.36	17.6878	1.447	4.63989
El Djouf	21.4988	353.531	l	1474.25	15040.1	35.0514	b	274.64	453.003	14.6687	9.20854	14.1527
El Djouf	18.1265	356.062	b	763.953	1268.05	28.2288	b	763.953	1268.05	28.2288	5.77191	14.1841
Aoukar	17.8454	351.843	b	2066.18	3228.39	23.9646	b	2066.18	3228.39	23.9646	8.76497	16.2183
Rub Al Khali	20.9368	55.4061	s	1644.66	3074.01	29.5251	s	1644.66	3074.01	29.5251	1.03676	5.25227
Kumtag Desert	39.7658	92.5311	s	1834.41	8993.68	110.954	s	1834.41	8993.68	110.954	2.42841	7.87955
Trarza Reion Desert	18.9695	345.656	l	1926.19	26099.9	30.4461	b	476.426	1132.83	17.5513	10.8718	21.0649
El Djouf	17.5644	354.656	t	849.257	1296.86	17.9607	b	466.621	554.626	11.7861	6.53659	13.9305
An Nafud \& Ad Dahna	28.2436	41.6249	b	1055.68	2581.96	53.3191	b	1055.68	2581.96	53.3191	2.14224	5.86262
El Djouf	18.4075	354.093	t	689.444	3413.76	17.0567	b	446.055	622.959	14.4982	7.57505	15.1627
Grand Erg Occidental	30.2108	0	t	1761.86	12868.9	40.5948	t	1761.86	12868.9	40.5948	7.13484	23.3292
East Erg Issaouane	28.2436	8.43748	b	2249.21	5827.04	63.9113	b	2249.21	5827.04	63.9113	5.81136	18.2872
Rub Al Khali	21.7799	52.3124	l	666.16	7840.9	21.3208	l	461.372	4058.05	17.9777	4.54508	7.95278
Rub Al Khali	18.4075	49.2186	l	1445.91	32351.8	36.8083	l	1445.91	32351.8	36.8083	0.984438	4.69744
El Djouf	18.6885	354.093	b	640.03	2079.53	16.6644	b	352.779	505.864	10.7286	7.72721	14.9239
Rub Al Khali	21.4988	54.8436	b	1661.92	3045.34	46.1212	b	1661.92	3045.34	46.1212	1.92676	5.03097
Badain Jaran Desert	39.7658	101.531	s	2488.3	9123.85	175.684	s	2488.3	9123.85	175.684	8.81409	26.4967
Rub Al Khali	21.4988	52.3124	l	953.918	25652.3	26.3525	l	953.918	25652.3	26.3525	4.09144	7.36024
Rub Al Khali	18.6885	50.0624	l	1510.09	30240.8	55.6218	l	1510.09	30240.8	55.6218	1.73092	5.63543
Rub Al Khali	22.3419	50.9061	b	2165.82	9910.76	16.8861	b	2165.82	9910.76	16.8861	5.65586	8.27904
Central Takla Makan	40.6089	86.3436	n	1556.01	8791.39	75.5951	n	1556.01	8791.39	75.5951	9.27215	13.5378
Rub Al Khali	22.0609	52.8749	t	558.672	2779.49	23.8964	t	558.672	2779.49	23.8964	5.03767	8.66166
Grand Erg Oriental	29.3677	5.90624	l	1306.65	16256.6	36.6206	s	752.48	1358.52	30.5314	2.71454	16.7225
Grand Erg Occidental	31.0539	1.40625	b	1417.96	4562.15	36.1601	b	1417.96	4562.15	36.1601	3.82304	22.9613
Central Takla Makan	38.9227	81.8436	l	947.05	5641.16	25.4315	b	457.496	858.289	19.581	5.49059	9.78787
Rub Al Khali	21.2178	53.1561	b	729.104	1346.4	23.0606	b	729.104	1346.4	23.0606	2.30696	5.5906
Azefal, Akchar \& Agneitir Sand Seas	20.0937	345.093	b	1850.94	5663.37	23.777	b	474.066	815.179	13.4577	18.9377	24.4702
El Djouf	20.6557	352.124	l	1268.56	40260.8	46.4794	l	1268.56	40260.8	46.4794	8.85719	13.7827
Rub Al Khali	20.9368	55.9686	s	1443.2	4360.97	30.9749	s	1443.2	4360.97	30.9749	1.55719	5.64981
Rub Al Khali	19.8126	54.8436	s	1333.42	3050.29	24.4934	s	1333.42	3050.29	24.4934	3.48008	7.1066
Munga-Thirri	-24.0281	136.968	l	354.839	5318.56	17.773	l	180.529	459.955	12.1102	11.301	17.6775
El Djouf	22.0609	349.312	l	940.255	20000.7	38.6333	b	374.924	615.504	22.2419	6.49627	11.1182
Rub Al Khali	22.0609	50.9061	l	1845.37	13818.7	17.4831	l	1845.37	13818.7	17.4831	5.12269	7.8302
Trarza Reion Desert	17.8454	344.812	l	1101.23	26475.5	33.8404	l	1101.23	26475.5	33.8404	9.10046	19.4091
Rub Al Khali	21.2178	54.5624	b	1157.39	2177.72	41.7717	b	1157.39	2177.72	41.7717	1.38134	5.35228
Munga-Thirri	-25.7143	136.968	l	399.076	4613.43	18.4212	l	144.006	479.298	5.49224	5.73327	10.2917
El Djouf	21.2178	353.531	l	702.927	7764.55	22.4295	l	384.698	2379.94	15.7945	8.91483	13.7695
Grand Erg Occidental	30.2108	358.874	l	1731.11	13181.7	27.8876	l	1731.11	13181.7	27.8876	5.6612	22.8455
An Nafud \& Ad Dahna	28.2436	41.3437	l	1252.29	6197.89	59.1354	b	764.248	1158.81	35.4437	2.34489	5.97756
East Takla Makan	39.7658	88.8748	b	1700.76	2071.16	22.3442	b	1700.76	2071.16	22.3442	41.8388	46.5725
Rub Al Khali	19.5316	45.2812	l	1788.81	39191	28.2288	l	1788.81	39191	28.2288	2.40671	6.33327
El Djouf	22.3419	354.937	l	1655.16	34772.6	37.0982	l	1655.16	34772.6	37.0982	8.83073	14.5439
Rub Al Khali	20.0937	51.1874	b	545.616	3076.36	12.4172	b	545.616	3076.36	12.4172	2.23949	5.26072
Ergs Iguidi \& Chech	24.5902	357.468	l	2799.49	45139.8	54.2743	b	1417.82	6013.65	38.7527	10.3217	16.5955
Northwest Takla Makan	39.4848	80.1561	b	708.48	1192.31	20.3486	b	393.299	547.808	14.2594	4.7764	8.06323
El Djouf	21.7799	350.718	l	1046.03	7477	36.8765	b	554.19	880.76	27.6147	6.90593	11.0566
Grand Erg Occidental	29.9297	0	b	1185.67	3417.24	32.4759	l	176.547	380.025	6.10628	8.46102	23.5614
Ergs Iguidi \& Chech	27.6815	356.906	l	2121.18	29444.7	42.4711	s	698.21	1152.98	26.6084	1.0298	20.1451
El Djouf	19.8126	350.156	l	793.779	26218.8	21.2185	b	271.596	489.325	10.0805	10.8905	18.2383
El Djouf	17.8454	357.468	l	716.803	19288.7	27.4612	b	328.322	722.294	16.0844	3.98383	12.1367
Namib Sand Sea	-25.7143	15.1875	b	1018.62	1433.03	31.8107	b	1018.62	1433.03	31.8107	12.3761	19.1922
Grand Erg Oriental	29.9297	7.03124	s	1921.93	2847.59	52.1251	s	1921.93	2847.59	52.1251	1.28858	17.0849
Badain Jaran Desert	40.0468	100.687	n	1750.18	5881.09	117.009	n	1750.18	5881.09	117.009	8.36182	28.2123
Rub Al Khali	18.4075	48.9374	l	1432.4	45052	51.5964	l	1432.4	45052	51.5964	1.07863	4.7982
Central Takla Makan	37.5176	81.5623	t	1735.26	10375.7	69.9323	t	1735.26	10375.7	69.9323	2.74877	9.38415
Central Takla Makan	37.7986	82.9686	t	1720.22	12451.2	46.1383	t	1720.22	12451.2	46.1383	3.97047	10.3391
Sinai Negev Erg	30.4918	32.6249	s	2064.3	3438.72	42.5222	s	602.352	818.074	22.2589	2.47788	7.96625
Central Takla Makan	37.5176	80.7186	b	1145.39	2740.42	22.1737	b	1145.39	2740.42	22.1737	4.17556	9.20617
Rub Al Khali	17.5644	45.8437	l	1198.21	21456.9	42.0788	l	1198.21	21456.9	42.0788	2.22062	4.6022
Ergs Iguidi \& Chech	24.5902	356.906	l	2655.83	44894.8	42.0276	b	567.638	1631.92	21.1503	9.58884	16.769
Rub Al Khali	21.2178	52.5936	l	671.909	4774.24	19.7175	b	335.714	610.061	11.1551	3.19141	6.58868
Central Takla Makan	40.0468	85.4998	b	1469.35	6390.13	93.8798	b	1469.35	6390.13	93.8798	9.56515	13.4235
El Djouf	20.3747	353.812	b	921.703	2275.73	26.0967	b	921.703	2275.73	26.0967	7.44487	12.3274
Idehan Ubari	27.9625	11.25	l	2317.72	27627.3	50.8288	l	2317.72	27627.3	50.8288	5.18432	17.7385
Grand Erg Occidental	31.3349	2.25	l	1545.81	10539.2	69.5059	s	1091.67	3373.25	48.7309	2.8965	22.6973
Namib Sand Sea	-24.3091	15.1875	l	1241.07	37892.1	90.8267	l	1140	25399.4	89.121	3.00652	12.0555
El Djouf	20.0937	354.937	n	829.736	2279.91	24.1522	n	829.736	2279.91	24.1522	6.22711	11.5161
Munga-Thirri	-25.9953	137.25	l	783.985	8301.8	22.3783	l	783.985	8301.8	22.3783	4.01536	6.86337
El Djouf	20.0937	353.812	b	1020.58	2072.49	22.8047	b	1020.58	2072.49	22.8047	8.21167	13.3279
El Djouf	21.2178	350.437	l	1303.72	44419.5	30.7531	l	1303.72	44419.5	30.7531	7.46762	11.6516
El Djouf	20.6557	349.312	l	1231.86	44434.9	31.4695	b	311.199	696.097	15.6068	11.9006	16.6132
Central Grand Sand Sea	26.2763	26.9999	l	1802.23	35722.5	46.2406	s	176.177	392.477	10.3193	3.85966	6.34111
Trarza Reion Desert	18.4075	344.812	l	1569.43	15347.6	31.5378	b	790.512	3572.62	22.873	8.98421	19.3484
Rub Al Khali	21.7799	52.0311	l	1118.93	11744.6	16.0333	b	492.513	3554.14	12.2467	4.71773	7.91881
Ergs Iguidi \& Chech	27.6815	356.624	l	2074.49	14804.1	44.7737	s	1077.68	2179.05	35.222	0.406608	21.3708
Central Grand Sand Sea	25.4332	25.8749	l	1159.38	11915.4	44.7055	n	667.613	1414.83	33.6528	1.77759	4.27682
Grand Erg Occidental	30.4918	0	b	1678.21	5963.71	23.9817	b	1678.21	5963.71	23.9817	5.87627	23.8148
Rub Al Khali	21.7799	50.9061	b	1681.26	11689.3	18.063	b	1681.26	11689.3	18.063	4.83882	7.53247
Rub Al Khali	18.9695	49.7811	l	1399.01	40913.5	60.9946	l	1399.01	40913.5	60.9946	0.838297	4.92706
Grand Erg Oriental	31.8969	8.99998	b	1622.04	3324.16	54.786	b	1622.04	3324.16	54.786	8.09309	25.2086
Rub Al Khali	18.1265	48.9374	l	1573.7	28787.8	51.5111	l	1573.7	28787.8	51.5111	1.04195	4.91857
Rub Al Khali	19.2506	52.5936	s	1451.97	3524.82	100.259	s	1451.97	3524.82	100.259	0.37588	2.84948
Grand Erg Oriental	32.74	8.99998	b	737.174	1117.93	40.6801	b	160.768	257.312	7.06146	7.16858	27.0893
Central Takla Makan	40.0468	85.7811	t	1842.07	16777.7	102.954	b	1244.96	3122.38	85.9655	10.7723	14.6324
Rub Al Khali	20.0937	54.2811	s	1427.65	2027.04	20.8091	s	1427.65	2027.04	20.8091	1.75174	5.40707
Namib Sand Sea	-24.3091	14.9062	l	1242.37	29875.3	49.5325	l	809.823	3524.8	43.3751	5.33967	12.1091
Rub Al Khali	19.2506	47.8124	l	1250.39	41251.5	33.3799	l	633.366	7499.6	16.9373	1.95543	4.69784
Central Takla Makan	40.0468	83.5311	b	1349.6	4716.4	34.8467	b	1349.6	4716.4	34.8467	5.8724	9.51829
Grand Erg Oriental	32.178	8.15623	s	1543.55	2747.09	74.1623	s	1543.55	2747.09	74.1623	4.27181	22.0624
Munga-Thirri	-25.9953	136.406	l	478.379	3478.19	18.063	l	375.443	2394.08	17.3978	6.14635	11.092
Rub Al Khali	19.2506	50.6249	b	968.056	3914.91	31.5548	b	524.628	1046.53	15.3339	0.557114	4.85192
El Djouf	19.5316	351.562	b	852.885	2745.31	21.4914	b	852.885	2745.31	21.4914	8.66537	14.0359
El Djouf	18.1265	355.218	b	534.608	862.791	25.6703	b	534.608	862.791	25.6703	6.61871	14.5253
Badain Jaran Desert	40.6089	102.375	s	1947.79	5127.99	43.1533	s	1947.79	5127.99	43.1533	7.48583	27.197
An Nafud \& Ad Dahna	29.3677	40.2187	b	1734.36	2462.97	47.1958	b	1734.36	2462.97	47.1958	2.26059	7.11326
Grand Erg Oriental	30.7728	8.99998	s	1509.79	2891.73	94.238	s	1509.79	2891.73	94.238	3.57154	19.5021
Central Takla Makan	39.7658	86.9061	b	1625.21	5451.16	91.6113	b	1625.21	5451.16	91.6113	21.7986	25.2148
Southwest Takla Makan	38.6417	79.3123	b	1163.2	3907.9	32.3224	b	1163.2	3907.9	32.3224	3.48417	7.41411
Central Takla Makan	39.7658	84.9373	b	1434.21	4946.5	52.381	b	1434.21	4946.5	52.381	9.22178	13.4324
Central Grand Sand Sea	26.8384	25.8749	l	935.35	5309.61	42.3858	s	404.7	610.814	25.1245	1.74751	4.44731
Badain Jaran Desert	40.0468	102.656	s	2477.97	13840.6	151.89	s	1823.08	4362.38	129.136	3.91179	25.7481
El Djouf	20.9368	350.437	l	1293.53	44428.2	28.2288	l	983.409	33471.4	29.0304	8.02238	12.3046
Thar Desert	26.8384	69.7499	b	1956.61	6304.38	27.7853	b	1956.61	6304.38	27.7853	21.5929	24.1065
Ergs Iguidi \& Chech	26.5574	357.749	l	1575.9	46069.2	40.936	l	960.947	11984.5	37.8317	6.78645	17.6855
Rub Al Khali	24.8712	50.0624	l	3231.51	40881.9	27.5124	b	1420.86	4175.29	18.1142	11.3985	14.8384
Rub Al Khali	19.5316	47.2499	l	999.659	16071.3	15.8968	l	999.659	16071.3	15.8968	2.06849	5.41451
Grand Erg Occidental	30.4918	359.155	l	1512.05	15567.8	24.1181	l	1512.05	15567.8	24.1181	4.72329	23.0676
Grand Erg Oriental	32.459	7.59373	s	1108.01	1676.39	25.6532	s	1108.01	1676.39	25.6532	4.28751	21.7275
An Nafud \& Ad Dahna	28.8056	39.3749	b	1532.97	2887.79	60.5511	b	1532.97	2887.79	60.5511	1.33694	8.44851
Ergs Iguidi \& Chech	28.8056	358.874	l	1874.06	15914.9	26.3525	l	1874.06	15914.9	26.3525	6.13647	21.8216
An Nafud \& Ad Dahna	28.8056	41.9062	l	1362.48	26386.1	26.9495	l	1362.48	26386.1	26.9495	1.7935	6.57579
Central Takla Makan	40.3279	82.6873	l	1185.63	8967.34	20.2804	b	551.353	684.997	19.7857	5.44952	8.17836
Rub Al Khali	19.8126	50.3436	l	713.892	5078.62	12.7754	b	438.598	1675.44	8.52833	1.91242	5.47893
El Djouf	20.9368	349.312	l	1102.16	29261	29.3374	b	380.21	997.833	19.7687	13.2324	17.8251
Munga-Thirri	-26.8384	136.687	l	335.278	2759.71	16.3914	l	249.424	1239.86	10.8992	4.12394	7.79624
Aoukar	18.1265	350.437	t	560.069	2926.5	25.585	b	425.414	634.947	19.9051	8.81266	16.8756
Rub Al Khali	20.6557	52.0311	l	741.816	15038.1	17.2272	b	261.11	1153.92	8.51127	2.78743	5.8532
Central Grand Sand Sea	27.4005	26.1562	l	943.879	14464	45.149	l	478.915	2439.75	30.8555	2.31512	5.08205
El Djouf	18.4075	354.656	l	734.78	3216.76	25.6191	b	550.387	727.336	17.8924	7.07314	14.2281
Central Takla Makan	38.0796	83.2498	l	1134.17	5350.22	31.623	l	1134.17	5350.22	31.623	5.76716	12.0625
East Erg Issaouane	27.6815	8.15623	l	2546.99	20597	72.0644	b	1455.8	2844.91	40.8166	6.4378	17.41
East Erg Issaouane	27.6815	7.59373	b	2357.44	6038.42	93.4364	b	2357.44	6038.42	93.4364	5.7757	16.9078
Idehan Murzuk	24.0281	12.9375	s	717.163	2063.37	34.6421	s	717.163	2063.37	34.6421	2.21467	7.88708
An Nafud \& Ad Dahna	28.5246	40.7812	l	1057.8	24100.5	25.0392	b	536.244	1573.3	15.0099	2.70789	6.45571
Trarza Reion Desert	18.1265	345.656	b	1383.39	2899.74	37.7805	b	1383.39	2899.74	37.7805	7.43442	17.5033
Grand Erg Oriental	28.8056	6.46874	s	1425.54	3467.12	23.8623	s	1425.54	3467.12	23.8623	2.04012	17.3742
Thar Desert	26.2763	69.7499	b	1270.73	4874.75	25.7214	b	533.933	743.083	15.6239	24.4139	26.4006
Central Takla Makan	39.4848	87.1873	b	2052.53	7496.89	103.807	b	2052.53	7496.89	103.807	27.5222	32.0128
Grand Erg Oriental	30.4918	7.31248	s	1713.02	2493.04	40.8166	s	1713.02	2493.04	40.8166	1.36971	17.5554
Trarza Reion Desert	18.1265	344.531	l	876.533	7858.82	26.7789	l	440.782	938.671	19.1887	8.95377	18.6941
Central Takla Makan	38.6417	84.3748	n	1697.97	3445.63	48.475	n	1697.97	3445.63	48.475	9.0821	14.7812
Central Takla Makan	39.2037	82.9686	l	1788.9	30630.2	35.3073	l	1788.9	30630.2	35.3073	6.32723	10.6824
Rub Al Khali	18.9695	46.1249	l	1006.86	11190.6	30.105	l	664.398	4006.89	22.0031	2.82946	6.90088
Central Grand Sand Sea	26.5574	23.0625	l	1303.64	10926.8	44.5861	l	659.887	2373.59	32.8341	0.460728	7.00211
El Djouf	17.5644	355.499	b	452.884	912.952	13.3895	b	452.884	912.952	13.3895	6.38076	14.205
Rub Al Khali	22.3419	53.9999	b	2117.52	3708.61	119.226	b	2117.52	3708.61	119.226	3.75849	6.97642
Central Grand Sand Sea	26.2763	26.7187	l	1508.71	40404.7	51.6646	l	1508.71	40404.7	51.6646	3.0126	5.87014
El Djouf	18.9695	355.781	l	687.927	3540.39	17.7389	l	687.927	3540.39	17.7389	5.65519	12.3781
Rub Al Khali	19.5316	48.3749	l	1430.01	29480.9	26.6084	l	1430.01	29480.9	26.6084	2.06833	4.80051
Central Grand Sand Sea	28.2436	22.7812	s	1600.18	4261.68	50.3171	s	1600.18	4261.68	50.3171	1.22262	10.23
Rub Al Khali	20.3747	52.3124	l	804.813	9072.26	29.4398	b	382.038	1407.53	15.0781	2.20941	5.39872
El Djouf	17.5644	355.781	b	454.009	841.658	16.4597	b	454.009	841.658	16.4597	5.75405	13.7585
Rub Al Khali	18.6885	46.6874	l	1026.68	19781.5	34.625	l	1026.68	19781.5	34.625	2.56111	6.15026
Grand Erg Oriental	32.74	8.43748	b	1223.38	2832.12	33.107	b	1223.38	2832.12	33.107	5.91096	24.8917
Northwest Takla Makan	39.2037	79.3123	b	982.837	3177.8	21.5767	b	982.837	3177.8	21.5767	4.48497	8.12195
El Djouf	21.7799	351.843	l	1259.41	44463.3	37.934	l	409.987	2383.16	18.4041	8.45687	13.5387
Rub Al Khali	17.5644	48.0937	l	1046.96	8724.02	30.5485	n	440.697	801.815	17.2272	0.750357	4.46736
Ergs Iguidi \& Chech	26.8384	358.312	l	1666.28	46107.3	22.4295	l	1666.28	46107.3	22.4295	7.88477	19.0944
Munga-Thirri	-24.8712	136.406	l	318.938	6683.4	16.8861	l	123.587	254.803	3.0702	8.3589	13.8136
Southwest Takla Makan	38.3606	80.1561	b	1286.98	3254.34	34.7444	b	1286.98	3254.34	34.7444	3.98502	8.33273
Idehan Ubari	28.2436	12.375	l	1943.49	13819.4	59.1013	s	1059.53	2550.6	39.452	2.79447	12.3398
Grand Erg Oriental	30.7728	9.84373	b	1598.25	2691.7	50.8288	b	1598.25	2691.7	50.8288	4.7021	20.8831
El Djouf	17.5644	357.749	l	919.482	44942.7	31.5889	b	310.869	453.143	16.0162	3.61372	11.8263
Idehan Murzuk	24.5902	13.2187	l	1611.05	32097.2	49.379	n	609.955	710.655	33.0899	1.59198	7.77188
Central Takla Makan	40.0468	86.0623	b	1638.71	5471.51	110.015	b	1638.71	5471.51	110.015	12.3388	16.4271
Aoukar	18.1265	349.874	t	542.946	3378.99	29.7468	b	376.196	499.91	20.6386	10.1317	17.0106
Grand Erg Oriental	33.0211	7.59373	l	2198.47	39774.7	25.9943	b	839.228	2205.74	18.1824	8.14983	25.5618
El Djouf	19.2506	354.374	b	532.419	2410.66	14.2594	b	365.829	523.949	11.5474	7.53232	13.9107
El Djouf	20.6557	353.249	l	606.265	3539.62	22.6854	b	373.527	778.997	20.1269	9.10616	13.7194
An Nafud \& Ad Dahna	28.2436	40.2187	b	1251.78	1825.3	50.8118	b	1251.78	1825.3	50.8118	3.0413	7.31518
Central Grand Sand Sea	27.9625	25.8749	l	1328.95	19779.2	47.3322	l	1328.95	19779.2	47.3322	2.92655	6.92838
Ergs Iguidi \& Chech	24.3091	356.062	l	1870.54	35849.8	36.8765	l	1870.54	35849.8	36.8765	7.87096	14.6838
Grand Erg Occidental	30.2108	358.312	s	1601.37	5793.58	44.7567	s	1601.37	5793.58	44.7567	5.25993	22.9423
Central Grand Sand Sea	24.8712	26.9999	n	671.064	2844.27	23.5041	n	199.912	370.492	10.6434	4.43549	7.25998
An Nafud \& Ad Dahna	25.4332	47.5312	l	2802.9	41182.1	30.0879	n	492.63	847.512	13.2189	2.79416	10.2053
Munga-Thirri	-24.0281	136.687	l	332.265	5100.05	20.9626	l	120.74	252.967	2.71201	11.2722	17.7416
Munga-Thirri	-25.7143	136.687	l	360.178	2908.43	13.7988	l	190.628	685.369	8.17014	8.41091	15.0034
Central Grand Sand Sea	29.0866	22.5	s	1966.58	3877.41	58.2996	s	1966.58	3877.41	58.2996	2.09725	12.1262
Central Takla Makan	40.3279	86.0623	t	1808.92	19281	99.9179	b	1053.78	2725.65	85.7609	10.446	14.3627
Grand Erg Occidental	30.2108	0.562499	l	1375.88	12349.8	53.8137	b	949.602	3705.95	36.416	7.97687	24.2905
Central Grand Sand Sea	27.6815	26.1562	l	1320.81	26211.6	54.5472	l	1320.81	26211.6	54.5472	2.93243	6.16369
Rub Al Khali	19.8126	51.1874	b	719.094	2669.77	15.4363	b	719.094	2669.77	15.4363	1.53814	4.83542
El Djouf	20.3747	348.187	t	1751.12	6892.61	26.5402	b	1116.5	2741.64	22.2419	11.8279	15.5301
Central Grand Sand Sea	27.9625	24.7499	l	1350.27	11993.7	22.7706	s	464.899	1354.32	14.7711	2.40571	7.97596
Grand Erg Oriental	29.9297	6.74999	s	1844.98	4077.37	52.5516	s	1844.98	4077.37	52.5516	1.5398	17.2529
Idehan Ubari	27.6815	12.0937	l	2289.96	23824.5	92.5324	l	2289.96	23824.5	92.5324	3.05009	13.5433
Aoukar	18.4075	350.156	b	2851.51	4922.58	47.861	b	447.166	565.962	20.3827	10.5079	15.5264
Ergs Iguidi \& Chech	24.3091	355.499	l	1409.39	41030.8	72.0644	l	1409.39	41030.8	72.0644	6.82508	13.9217
Rub Al Khali	18.6885	50.6249	l	1530	43261.1	64.8665	s	770.157	2179.39	37.5246	1.85432	5.11334
Rub Al Khali	18.9695	46.9687	l	970.513	12914.6	32.9193	l	970.513	12914.6	32.9193	2.14336	5.68341
Central Takla Makan	38.6417	84.6561	b	1538.55	4653.37	66.6915	b	1538.55	4653.37	66.6915	9.93719	15.9838
El Djouf	19.5316	355.499	l	500.499	4745.01	17.7389	b	288.112	525.888	12.042	6.28643	12.0186
Central Takla Makan	38.6417	82.6873	l	1082.6	12154.7	28.2117	l	1082.6	12154.7	28.2117	6.65154	11.3746
Ergs Iguidi \& Chech	27.9625	354.374	s	1416.62	2377.07	23.9817	s	1416.62	2377.07	23.9817	2.91584	21.058
Central Grand Sand Sea	27.9625	23.0625	s	1696.95	3792.36	57.9415	s	1696.95	3792.36	57.9415	1.1423	8.68028
Central Takla Makan	38.3606	84.0936	b	1292.79	3234.4	31.7254	b	1292.79	3234.4	31.7254	8.35823	14.4693
Ergs Iguidi \& Chech	26.8384	357.468	l	1844.46	46053.9	34.4544	l	1844.46	46053.9	34.4544	4.8747	17.8152
Northwest Takla Makan	38.9227	79.8748	b	1628.88	3969.7	33.7551	b	1628.88	3969.7	33.7551	4.35947	8.34823
Central Takla Makan	39.7658	87.7498	b	1816.91	5409.1	89.5474	b	1816.91	5409.1	89.5474	30.9375	34.271
Hobp Desert	40.6089	108.281	b	1534.85	3560.23	17.7389	b	1534.85	3560.23	17.7389	11.9153	21.7356
Southwest Takla Makan	38.3606	79.3123	b	1519.17	3230.57	43.0681	b	1519.17	3230.57	43.0681	3.17882	7.08059
El Djouf	21.2178	351.281	l	1425.6	36730.6	35.7678	l	1425.6	36730.6	35.7678	7.59064	12.1012
Ergs Iguidi \& Chech	26.5574	358.874	l	1688.75	41888.3	21.5767	b	786.913	4220.76	15.8627	7.14263	17.3614
Trarza Reion Desert	18.4075	345.093	l	1015.55	4778.39	29.0816	l	1015.55	4778.39	29.0816	8.31057	18.6549
Rub Al Khali	19.5316	50.6249	l	922.517	6422.74	22.2589	b	432.588	1098.03	13.7306	1.32975	5.15459
Rub Al Khali	22.0609	54.8436	b	1699.51	5814.45	110.612	b	1699.51	5814.45	110.612	3.25413	6.17142
Tengger Desert	38.9227	104.906	l	2354.33	10400.1	36.4842	b	1402.13	2070.02	27.2565	3.40976	20.6217
Rub Al Khali	20.6557	53.7186	b	1490.89	3380.78	98.0758	b	1490.89	3380.78	98.0758	1.02971	4.48081
Munga-Thirri	-24.8712	137.531	l	315.47	2572.05	13.8671	l	217.38	979.224	10.1487	11.1012	18.0955
El Djouf	20.9368	351.562	l	1263.09	29927.1	35.0344	l	899.894	14509.2	26.3525	8.26968	13.1742
Rub Al Khali	20.6557	53.1561	l	911.124	9680.71	32.7488	b	409.464	634.945	15.6068	1.49557	4.75365
Azefal, Akchar \& Agneitir Sand Seas	19.5316	344.531	l	1695.28	36442.6	30.6167	l	939.433	8319.05	23.5041	16.4705	24.251
Rub Al Khali	19.8126	48.9374	l	1330.08	21741.9	30.5655	l	1330.08	21741.9	30.5655	2.29311	5.09303
East Erg Issaouane	27.1194	8.15623	l	2180.66	36953.1	26.6084	b	1005.43	4058.21	18.677	6.48454	16.2306
Rub Al Khali	19.2506	48.3749	l	1466.09	44979.9	44.9613	l	1466.09	44979.9	44.9613	1.83795	4.79533
Rub Al Khali	19.8126	53.9999	s	1205.36	1722.15	22.2589	s	55.3522	148.353	0	2.03932	5.31974
Ergs Iguidi \& Chech	27.9625	358.312	l	1870.91	23582.1	58.4361	l	1870.91	23582.1	58.4361	5.92136	21.597
Ergs Iguidi \& Chech	25.7143	353.531	l	2209.15	26519.7	45.1831	b	762.739	1159.07	23.6235	4.0218	16.9896
Ergs Iguidi \& Chech	27.1194	357.468	l	1615.09	31667.5	39.0086	l	1615.09	31667.5	39.0086	4.31154	17.8514
Rub Al Khali	22.6229	52.8749	b	877.908	1398.07	24.4422	b	877.908	1398.07	24.4422	6.65734	10.5941
Rub Al Khali	19.5316	46.1249	l	1179.46	17479.3	31.9983	l	613.228	2374.59	19.7516	1.70096	5.5259
El Djouf	20.3747	354.656	b	890.505	1849.8	20.5533	b	890.505	1849.8	20.5533	6.24935	11.1281
Central Grand Sand Sea	26.5574	25.3124	l	1098.63	7561.31	35.4437	l	1098.63	7561.31	35.4437	1.36192	3.56515
Rub Al Khali	20.9368	51.1874	b	1933.78	5648.05	16.3232	b	1933.78	5648.05	16.3232	3.60063	6.38888
Central Grand Sand Sea	28.8056	22.7812	s	1558.75	5145.97	55.1612	s	1558.75	5145.97	55.1612	1.88767	10.9721
Central Grand Sand Sea	29.3677	23.625	s	2031.04	4760.63	41.6182	s	2031.04	4760.63	41.6182	2.77608	10.6324
Central Grand Sand Sea	27.4005	23.0625	s	1836.84	7185.81	54.3084	s	1836.84	7185.81	54.3084	0.693508	7.81649
Central Grand Sand Sea	27.4005	22.7812	l	1713.66	10160.8	47.1617	l	1713.66	10160.8	47.1617	0.618159	8.52345
Idehan Murzuk	24.8712	13.5	s	1918.36	4070.28	45.5413	s	1918.36	4070.28	45.5413	1.34966	7.66477
El Djouf	19.8126	356.624	n	990.987	1653.76	34.1133	n	990.987	1653.76	34.1133	7.45004	12.646
Rub Al Khali	19.8126	52.8749	b	1981.07	2693.81	104.097	b	1981.07	2693.81	104.097	1.00867	3.33274
Rub Al Khali	20.6557	49.7811	l	1133.77	10697.7	22.2419	b	457.875	2642.39	15.3851	3.21438	6.00809
Grand Erg Oriental	33.0211	8.71873	b	1038.06	2648.55	32.3906	b	1038.06	2648.55	32.3906	7.31239	25.6737
Rub Al Khali	20.6557	54.8436	s	1394.49	2336.01	16.9714	s	1394.49	2336.01	16.9714	0.91875	5.80523
Rub Al Khali	18.9695	47.2499	l	902.976	12203.5	25.892	l	902.976	12203.5	25.892	2.03183	5.21258
El Djouf	20.0937	350.999	l	1031.9	24390.7	23.7599	b	174.83	265.857	6.32802	10.181	16.0275
Idehan Murzuk	24.3091	12.6562	l	1443.8	23054.8	52.6198	b	769.696	2337.72	33.8575	1.10195	7.91601
Central Takla Makan	39.4848	86.0623	b	1624.61	5071.72	39.9126	b	1624.61	5071.72	39.9126	18.2366	22.4624
East Erg Issaouane	26.8384	7.59373	s	1761.94	4073.2	132.735	s	1761.94	4073.2	132.735	2.06034	7.26806
El Djouf	20.6557	352.406	l	1319.58	44575.3	26.4549	l	1319.58	44575.3	26.4549	9.24733	14.1203
El Djouf	17.8454	358.312	l	805.374	27816.6	23.1288	n	386.465	533.688	16.2379	4.43606	12.3377
El Djouf	21.2178	352.968	l	1282.22	23463.7	33.7722	l	328.11	657.305	16.0503	9.34428	14.1051
Rub Al Khali	22.0609	52.3124	l	799.311	8149.07	24.8174	b	309.324	477.588	14.5664	5.29804	8.74365
Central Grand Sand Sea	26.5574	26.7187	l	1132.27	27645.2	41.6694	l	1132.27	27645.2	41.6694	2.60553	5.38263
Central Takla Makan	39.4848	81.2811	l	756.051	9657.85	25.7897	l	756.051	9657.85	25.7897	5.24086	8.54821
Idehan Ubari	27.1194	12.375	s	1999.78	3449.49	102.34	s	1999.78	3449.49	102.34	3.73834	13.9257
Central Takla Makan	40.3279	85.7811	t	1840.19	21302.6	112.045	b	1007.16	3207.37	65.5828	9.51055	13.2692
Central Grand Sand Sea	28.5246	25.5937	l	1242.67	10621	39.8614	l	1242.67	10621	39.8614	3.14992	7.97153
Rub Al Khali	21.4988	55.4061	s	1442.26	3566.86	112.437	s	1442.26	3566.86	112.437	1.95334	5.28441
An Nafud \& Ad Dahna	27.6815	43.5937	l	1786.73	12419.2	33.3287	l	1046.43	3806.38	31.623	1.3333	6.95464
El Djouf	18.9695	353.249	b	652.584	1300.36	18.4212	b	652.584	1300.36	18.4212	8.14991	15.0148
Munga-Thirri	-24.5902	136.968	l	375.47	5940.87	18.0459	l	205.783	1023.08	10.3704	11.5988	18.2017
Ergs Iguidi \& Chech	28.2436	357.749	l	2147.93	14619	33.0899	l	2147.93	14619	33.0899	4.20137	22.1248
Central Grand Sand Sea	28.5246	23.625	l	1135.8	5675.45	37.6952	l	1135.8	5675.45	37.6952	1.922	9.50084
Grand Erg Oriental	31.0539	7.87498	s	1330.11	3420.19	33.8916	s	1330.11	3420.19	33.8916	2.39766	18.9145
Central Takla Makan	39.7658	81.5623	l	797.115	3714.49	25.7555	b	454.919	857.744	15.1804	5.33239	8.37962
El Djouf	19.5316	356.062	l	721.861	2350.04	21.4914	l	721.861	2350.04	21.4914	6.4876	12.1256
Rub Al Khali	21.2178	49.7811	l	919.955	10540.6	21.3208	l	194.66	927.92	6.22568	3.80937	6.54047
Ramlat Al Sabatayn	15.3162	46.1249	l	1115.02	16106.2	21.5596	l	1115.02	16106.2	21.5596	3.04141	4.21618
Central Takla Makan	38.6417	83.8123	b	1234.6	4995.98	40.1684	b	1234.6	4995.98	40.1684	7.35214	12.5219
El Djouf	19.8126	351.281	b	796.334	1828.61	20.8432	b	316.61	560.824	13.2019	8.52035	13.8941
Grand Erg Occidental	31.8969	2.53124	s	1794.95	6763.48	57.7879	s	1794.95	6763.48	57.7879	1.02962	22.4893
Rub Al Khali	19.2506	49.7811	b	1093.21	3906.98	22.1225	b	624.937	1186.49	14.5493	1.30523	5.01092
Grand Erg Occidental	30.4918	2.53124	b	1820.21	3520.6	44.7225	b	1820.21	3520.6	44.7225	5.66356	23.9142
Munga-Thirri	-25.4332	135.562	l	383.485	3526.97	12.3149	l	123.671	239.972	2.5585	3.62322	6.73983
El Djouf	18.9695	351.843	b	628.35	1918.36	16.3573	b	628.35	1918.36	16.3573	11.1565	17.4051
Rub Al Khali	18.6885	46.4062	l	1324.17	29678	37.3541	l	1324.17	29678	37.3541	3.06599	6.71566
Rub Al Khali	19.8126	48.0937	l	1318.49	30140.9	26.6937	l	1318.49	30140.9	26.6937	2.33337	4.91578
Rub Al Khali	20.9368	52.3124	l	647.985	13638.3	23.1118	b	239.447	533.823	13.6283	2.98896	6.24609
Rub Al Khali	18.4075	46.9687	l	1084.41	20708.5	36.0407	l	1084.41	20708.5	36.0407	2.08875	5.29471
El Djouf	20.6557	357.187	n	727.448	1055.25	24.5275	n	727.448	1055.25	24.5275	9.79683	14.506
Rub Al Khali	18.9695	49.2186	l	1458.65	37253.7	54.7689	l	1458.65	37253.7	54.7689	1.29681	4.69863
Rub Al Khali	19.5316	52.5936	s	1863.89	3556.71	102.425	s	1863.89	3556.71	102.425	0.643095	3.0168
El Djouf	17.8454	354.374	b	1434.79	2169.58	25.1415	b	1434.79	2169.58	25.1415	6.80308	14.1337
Ergs Iguidi \& Chech	27.6815	354.937	s	1784.61	4271.9	41.5159	s	1784.61	4271.9	41.5159	1.03745	19.2776
Central Takla Makan	37.7986	81.2811	b	975.955	3939.52	31.6913	b	975.955	3939.52	31.6913	3.19993	8.70452
Central Grand Sand Sea	26.5574	25.5937	l	1146.47	7586.15	43.4092	l	1146.47	7586.15	43.4092	1.25363	3.31232
Rub Al Khali	20.0937	52.0311	l	1040.99	8321.82	33.8916	b	462.851	1138.96	19.1887	1.78033	4.95225
El Djouf	19.2506	356.062	l	715.527	2689.65	18.9841	b	417	597.601	15.8627	6.07403	12.0225
Trarza Reion Desert	18.9695	347.062	b	2427.05	4657.4	50.7265	b	2427.05	4657.4	50.7265	14.8329	21.234
Idehan Ubari	27.1194	13.7812	l	1917.73	8597.73	46.053	l	1917.73	8597.73	46.053	2.67153	12.0269
Rub Al Khali	20.0937	55.4061	s	1728.37	2550.11	72.3714	s	1728.37	2550.11	72.3714	2.15648	5.92422
Grand Erg Oriental	30.4918	5.90624	s	1580.8	4020.74	33.1411	s	1580.8	4020.74	33.1411	2.14554	17.1158
Central Grand Sand Sea	25.7143	25.5937	l	1133.3	11703.2	62.1374	s	596.726	1163.48	42.147	1.76011	4.95269
Rub Al Khali	22.904	52.3124	b	713.722	2543.72	20.1269	b	322.652	369.043	12.4172	7.94123	11.8915
El Djouf	20.6557	350.437	l	944.24	26550.1	25.8408	l	371.219	1006.59	21.3379	9.03384	14.1245
Grand Erg Oriental	30.4918	8.43748	s	1696.36	3654.03	142.338	s	1696.36	3654.03	142.338	1.77872	17.0103
Northwest Takla Makan	39.4848	79.5936	b	1346.4	3140.18	34.1474	b	1346.4	3140.18	34.1474	4.75796	7.93579
Rub Al Khali	20.3747	53.9999	s	1230.22	1384.5	35.3755	s	66.8953	161.829	0	0.573836	5.46361
An Nafud \& Ad Dahna	26.2763	46.6874	l	2069.43	12196.2	25.0562	l	2069.43	12196.2	25.0562	2.1748	10.4314
Rub Al Khali	19.2506	52.8749	l	1635.5	10261.5	97.1888	b	1208.78	2428.57	88.2682	0.147408	3.06312
Central Grand Sand Sea	28.5246	25.3124	l	1303.52	13825	35.9213	s	805.618	3738.6	30.1562	2.88002	8.06746
Munga-Thirri	-25.7143	136.406	l	959.141	3966.61	22.2589	l	394.138	1416.58	17.0908	7.71162	13.6641
Rub Al Khali	20.0937	54.5624	s	1501.88	2368.85	21.1503	s	1501.88	2368.85	21.1503	2.27338	6.14064
El Djouf	20.6557	351.843	l	1357.28	44566.9	48.1851	l	1357.28	44566.9	48.1851	9.12322	14.3312
Central Grand Sand Sea	28.8056	24.7499	s	1264.2	4044.31	28.2458	s	1264.2	4044.31	28.2458	2.65891	8.66338
Namib Sand Sea	-25.9953	15.4687	l	1511.57	14572.5	38.8551	s	550.67	1252.59	17.6536	5.04455	19.9311
El Djouf	20.0937	349.874	l	962.074	21322	19.9563	b	369.804	786.298	13.3895	10.9026	17.3705
Rub Al Khali	19.8126	45.5624	l	1644.43	26899.4	53.3362	l	1644.43	26899.4	53.3362	1.74957	5.36151
El Djouf	18.6885	355.218	b	602.071	1066.13	23.8793	b	602.071	1066.13	23.8793	6.39118	13.7265
Ergs Iguidi \& Chech	28.2436	355.499	l	2059.28	12264.3	49.2085	s	1185.02	3408.22	41.4306	2.32959	21.9447
Grand Erg Oriental	30.2108	6.46874	s	1295.21	3115.51	35.1197	s	1295.21	3115.51	35.1197	1.91382	17.5403
Ergs Iguidi \& Chech	27.6815	357.187	l	2333.38	28992.8	43.2557	l	2333.38	28992.8	43.2557	2.35173	19.8071
Rub Al Khali	20.0937	48.6561	l	1480.4	24648.2	26.6084	l	1480.4	24648.2	26.6084	2.65577	5.29096
Grand Erg Oriental	30.4918	6.74999	s	1231.42	2044.42	29.3204	s	1231.42	2044.42	29.3204	1.47043	17.8164
Grand Erg Oriental	28.8056	5.62499	s	1913.28	11377.4	40.5096	s	1913.28	11377.4	40.5096	2.07325	16.2802
Grand Erg Oriental	32.178	8.43748	b	1516.08	4211.72	63.3484	b	1516.08	4211.72	63.3484	5.13354	23.0133
Rub Al Khali	20.3747	52.5936	l	1038.43	9196.74	19.4958	b	595.264	1072.12	16.0844	1.9061	5.14184
Rub Al Khali	22.6229	53.4374	b	1862.99	4662.97	26.3866	b	1862.99	4662.97	26.3866	5.78034	9.44793
El Djouf	19.8126	352.124	b	408.817	774.381	11.3938	b	408.817	774.381	11.3938	9.63855	14.3224
Rub Al Khali	23.185	54.8436	l	2374.36	21350.7	16.4426	b	1369.48	3464	14.737	5.44606	10.3685
Grand Erg Oriental	31.6159	7.87498	s	1740.21	3539.89	41.5671	s	1740.21	3539.89	41.5671	3.41939	20.1125
El Djouf	19.8126	354.937	l	577.695	3204.4	21.3038	b	364.205	573.139	16.3232	6.62141	12.2194
El Djouf	20.3747	356.062	b	861.334	1172.21	26.489	b	861.334	1172.21	26.489	7.13455	11.9423
Idehan Murzuk	25.7143	12.9375	l	1962.73	20230	140.615	l	1962.73	20230	140.615	1.11703	7.66253
An Nafud \& Ad Dahna	28.2436	41.9062	b	1210.27	2439.48	40.8507	b	1210.27	2439.48	40.8507	1.8062	5.44739
Trarza Reion Desert	18.4075	345.937	b	1393.53	4058.56	41.7035	b	1393.53	4058.56	41.7035	8.04963	17.8601
Badain Jaran Desert	40.0468	102.937	s	2309.53	8084.26	64.423	s	1545.07	2415.2	46.2235	6.96314	28.3182
Rub Al Khali	20.9368	49.7811	l	1200.64	12951.1	28.2288	l	490.132	3288.03	11.2403	3.56943	6.25056
Grand Erg Oriental	31.3349	7.31248	s	1469.08	4069.34	25.1756	s	1469.08	4069.34	25.1756	2.06331	18.8461
Badain Jaran Desert	40.3279	101.812	l	1388.87	6812.64	72.6614	l	1388.87	6812.64	72.6614	7.04883	27.2264
Rub Al Khali	18.9695	52.8749	l	1444.18	10119.6	100.788	s	1091.03	2789.65	31.8618	0.402679	3.2413
Grand Erg Oriental	29.6487	5.62499	l	1355.33	10224.5	47.0081	s	1181.37	3810.83	43.6309	2.46769	16.376
El Djouf	21.7799	350.437	l	1528.76	14237.1	42.5393	l	1528.76	14237.1	42.5393	6.01468	9.58077
Central Takla Makan	39.4848	81.8436	b	958.952	3054.4	46.2235	b	958.952	3054.4	46.2235	5.43804	8.75465
Rub Al Khali	17.5644	46.6874	l	1404.95	45058.5	72.849	l	887.894	15206.9	55.8094	0.405319	4.69935
Ergs Iguidi \& Chech	28.5246	356.906	s	1996.84	4531.13	33.1752	s	1996.84	4531.13	33.1752	0.981669	21.8094
Rub Al Khali	21.2178	51.1874	b	1796.58	6099.6	15.0951	b	1796.58	6099.6	15.0951	4.13466	6.96286
Thar Desert	26.5574	69.7499	l	1438.67	9946.19	28.4505	l	1438.67	9946.19	28.4505	24.1689	26.3911
Central Takla Makan	39.4848	82.9686	l	1684.96	24800.2	38.0022	l	1684.96	24800.2	38.0022	5.97669	9.9938
El Djouf	18.4075	353.531	t	600.073	2545.82	20.3486	b	470.004	830.895	19.7175	7.94239	15.3747
Ergs Iguidi \& Chech	28.5246	358.874	l	1415.77	30700.2	26.9836	l	773.099	3610.15	19.1376	7.63451	22.6731
El Djouf	18.6885	353.812	b	609.151	1155.44	14.9246	b	331.471	470.358	12.5366	7.95006	15.2578
Central Takla Makan	39.7658	83.2498	l	1634.24	16490.9	38.7868	l	1634.24	16490.9	38.7868	6.14695	9.79971
Munga-Thirri	-25.1522	138.093	l	339.597	5254.63	11.7861	l	120.871	246.812	1.94446	7.26752	12.871
El Djouf	19.2506	350.156	b	879.385	2192.56	26.506	b	879.385	2192.56	26.506	10.4663	17.9322
El Djouf	22.3419	354.656	l	1714.8	32738.1	52.5857	l	1714.8	32738.1	52.5857	9.443	15.1195
Ergs Iguidi \& Chech	25.7143	358.312	l	1386.29	37519.6	57.9926	l	1386.29	37519.6	57.9926	9.52994	17.6986
Ergs Iguidi \& Chech	26.2763	357.468	l	1820.91	46088.4	35.222	l	1820.91	46088.4	35.222	7.5852	19.1768
Rub Al Khali	18.6885	48.3749	l	1491.49	45179.8	66.231	l	1491.49	45179.8	66.231	1.29866	4.60697
Rub Al Khali	23.7471	54.5624	l	1771.85	14504.1	17.9777	l	1771.85	14504.1	17.9777	6.3748	12.7736
Rub Al Khali	17.2834	46.4062	l	1679.28	45130.5	95.9096	l	1679.28	45130.5	95.9096	0.424148	4.71064
El Djouf	22.3419	349.312	l	1272.61	31024	43.2386	l	1272.61	31024	43.2386	6.83982	11.7045
Rub Al Khali	19.2506	48.6561	l	1433.53	44962.5	53.2509	l	998.431	14165.6	34.608	1.90857	4.90621
Rig-e Yalan	30.4918	59.6249	l	2196.66	13658.6	179.487	s	1403.91	2426.71	117.691	8.3048	21.3777
Grand Erg Oriental	33.0211	7.31248	l	1632.81	14106.4	22.3101	b	946.379	2472.23	18.8135	7.78792	25.4258
El Djouf	20.3747	352.687	l	840.932	8544.73	20.1269	b	350.819	492.286	12.042	9.34291	14.1343
Central Grand Sand Sea	27.6815	26.4374	l	1313.01	21549.6	46.974	l	1313.01	21549.6	46.974	2.93197	6.01824
El Djouf	20.9368	349.874	l	1354.84	44506.6	32.4418	l	1354.84	44506.6	32.4418	11.2744	16.1759
Rub Al Khali	19.5316	46.4062	l	876.118	12644.6	31.1284	l	454.683	2107.49	18.4894	1.6982	5.52943
El Djouf	18.1265	357.468	n	677.828	2318.41	22.9412	n	523.123	775.685	21.2526	4.48131	12.9567
Northwest Takla Makan	38.9227	80.1561	b	1505.71	6311.18	40.032	b	1505.71	6311.18	40.032	4.54681	8.52147
Munga-Thirri	-23.466	138.375	l	378.085	7288.47	10.2169	l	119.131	275.603	2.5585	3.49785	6.53664
Rub Al Khali	20.3747	53.7186	b	1596.05	2691.31	18.9841	b	1596.05	2691.31	18.9841	0.544949	4.71525
El Djouf	22.0609	350.718	l	1400.2	44463	35.0344	b	339.975	535.937	18.7282	6.0378	10.0528
Rub Al Khali	20.9368	49.2186	l	1180.22	15056.4	21.389	l	1180.22	15056.4	21.389	3.59081	6.28429
Ergs Iguidi \& Chech	25.4332	358.312	l	1340.65	22749.2	37.3541	l	562.693	2894.27	22.583	9.99093	17.4655
Rub Al Khali	19.2506	47.2499	l	987.591	13767	26.5913	l	987.591	13767	26.5913	1.97554	5.24923
Ergs Iguidi \& Chech	27.9625	357.468	l	1880.82	19024.4	31.4695	l	1045.23	4546.15	24.0499	3.6709	22.5223
Central Takla Makan	40.3279	87.1873	b	1817.08	5061.45	93.1123	b	1817.08	5061.45	93.1123	19.8126	22.7709
Central Takla Makan	38.6417	84.9373	b	1406.44	4413.4	60.1077	b	1406.44	4413.4	60.1077	11.1124	17.2552
Central Takla Makan	38.6417	84.0936	b	1563.75	7907.32	43.5456	b	1563.75	7907.32	43.5456	7.99492	13.4022
Central Grand Sand Sea	28.2436	23.9062	l	1907.11	45950.5	31.1796	l	1293.24	13333.2	28.2458	1.62729	8.79425
Munga-Thirri	-26.8384	136.406	l	260.848	2120.85	14.754	l	144.367	345.844	8.59655	3.8613	7.4712
El Djouf	20.9368	356.906	n	1081.04	1531.01	34.0963	n	1081.04	1531.01	34.0963	9.72939	14.5119
Rub Al Khali	20.6557	55.1249	s	1397.09	2245.15	23.5382	s	1397.09	2245.15	23.5382	1.13716	5.75309
Southwest Takla Makan	38.6417	78.1873	l	671.559	5187.79	17.466	b	406.582	565.451	13.5771	3.82926	7.28234
Central Grand Sand Sea	26.2763	25.8749	l	1226.86	20872.6	41.9082	s	477.222	660.204	28.0923	1.63825	4.04604
Trarza Reion Desert	18.6885	345.937	b	1082.54	2266.08	18.8476	b	1082.54	2266.08	18.8476	9.51642	19.6037
Rub Al Khali	23.466	53.4374	t	745.033	3865.51	19.4787	t	745.033	3865.51	19.4787	9.23373	14.0325
Rub Al Khali	19.5316	48.0937	l	1585.67	45094.8	30.0027	l	1585.67	45094.8	30.0027	2.12969	4.71844
El Djouf	17.5644	357.187	l	893.271	29586.7	24.8174	l	893.271	29586.7	24.8174	3.78082	11.5315
Rub Al Khali	20.9368	55.6874	l	1502.22	9741.47	35.4608	s	1265.6	2768.89	29.5251	1.35323	5.28508
Aoukar	17.2834	352.124	t	1824.4	4518.52	30.8725	t	1824.4	4518.52	30.8725	7.24007	18.4457
Rub Al Khali	20.3747	50.0624	l	1021.59	18109.3	20.0416	b	468.811	2456.47	11.4791	2.9442	5.7531
Central Grand Sand Sea	25.9953	26.1562	l	1426.05	28537.6	41.6694	n	399.832	835.979	22.8218	1.9613	4.67914
El Djouf	19.5316	354.656	l	630.851	5323.98	20.7238	b	311.441	430.932	15.5045	7.0861	12.9564
Ergs Iguidi \& Chech	27.6815	355.781	s	1583.36	3319.47	40.9189	s	1583.36	3319.47	40.9189	0.639281	21.5746
El Djouf	18.4075	356.343	l	642.54	1658.91	27.0519	l	642.54	1658.91	27.0519	5.76952	13.9228
Rub Al Khali	18.6885	49.2186	l	1325.19	40511.1	45.6607	l	1055.9	15531.6	38.0363	0.911666	4.39269
El Djouf	18.1265	357.749	n	792.677	1918.36	25.4144	n	792.677	1918.36	25.4144	4.7137	13.2275
Idehan Ubari	27.1194	12.9375	s	1610.64	5639.54	68.636	s	1610.64	5639.54	68.636	3.17602	13.3811
Ergs Iguidi \& Chech	24.5902	357.187	l	2319.91	27714.9	53.1485	l	2319.91	27714.9	53.1485	10.0808	16.8853
Grand Erg Oriental	32.459	7.87498	b	1227.8	2241.16	35.9554	b	1227.8	2241.16	35.9554	4.47711	22.1618
Munga-Thirri	-26.5574	136.968	l	1054.71	8266.93	25.1415	l	1054.71	8266.93	25.1415	4.25119	7.62671
Rub Al Khali	20.3747	54.5624	s	1333.82	2158.03	22.5148	s	1333.82	2158.03	22.5148	1.27065	5.51972
El Djouf	19.5316	349.593	b	663.447	1792.42	19.6834	b	423.933	544.329	11.1892	9.94136	18.5629
Central Grand Sand Sea	28.5246	22.7812	s	1782.05	5062.52	63.1949	s	1782.05	5062.52	63.1949	1.21481	10.294
An Nafud \& Ad Dahna	27.4005	43.8749	l	2161.47	43359.1	41.4647	s	426.333	752.11	18.7282	1.25439	7.38529
Central Takla Makan	39.4848	83.8123	l	1662.95	12233.2	45.6948	l	1662.95	12233.2	45.6948	7.30661	11.5209
East Erg Issaouane	26.8384	8.15623	l	2184.22	15427	86.9889	l	2184.22	15427	86.9889	5.24266	14.4935
Central Takla Makan	38.9227	82.4061	l	1046.86	12821.1	29.0816	l	1046.86	12821.1	29.0816	5.91741	10.0971
Idehan Murzuk	24.3091	12.0937	b	2592	4906.12	115.303	b	2592	4906.12	115.303	0.600859	7.37214
Ergs Iguidi \& Chech	28.5246	355.781	l	1599.46	6142.06	33.4481	l	1599.46	6142.06	33.4481	2.62806	22.2035
Ergs Iguidi \& Chech	27.9625	357.187	l	2074.67	30856.5	35.9895	s	1078.33	4067.07	30.105	2.38505	22.712
Grand Erg Occidental	30.4918	0.562499	b	1877.49	4224.19	54.189	b	1877.49	4224.19	54.189	5.99522	23.1519
Central Grand Sand Sea	28.8056	23.9062	s	1644.52	4097.23	34.2668	s	1644.52	4097.23	34.2668	2.23734	9.52464
El Djouf	17.0023	355.499	b	371.51	572.647	13.1336	b	371.51	572.647	13.1336	4.98765	11.0029
Ergs Iguidi \& Chech	26.5574	358.593	l	1727.09	46259.4	46.1041	s	735.705	5975.56	29.3716	7.87623	18.2333
Aoukar	18.1265	350.718	t	1790.48	4765.69	40.2196	b	457.937	585.526	22.7536	8.93076	15.9483
Idehan Murzuk	24.8712	12.0937	b	2051.11	4327.51	167.684	b	2051.11	4327.51	167.684	1.32674	7.85467
Rub Al Khali	23.466	53.1561	t	876.336	3001.17	18.7282	t	876.336	3001.17	18.7282	9.00795	13.9353
Grand Erg Occidental	29.6487	0	b	792.574	3227.71	23.0606	l	168.876	353.596	4.53707	9.47124	23.8684
El Djouf	18.4075	354.937	t	664.342	4108.98	21.5767	b	482.216	790.736	21.3379	6.53078	13.8773
Aoukar	17.8454	350.437	t	1315.36	10493	23.1118	t	1315.36	10493	23.1118	9.09837	18.6802
Grand Erg Occidental	31.6159	1.96875	b	1670.35	9206.68	35.3073	b	1670.35	9206.68	35.3073	1.59794	21.3016
Central Grand Sand Sea	28.5246	24.1875	l	1477.86	7896.26	45.7459	l	1477.86	7896.26	45.7459	2.16884	9.13868
Ergs Iguidi \& Chech	24.0281	355.218	l	1870.88	44870.3	59.1525	l	1415.82	19136.8	39.9808	8.30521	15.1282
Tengger Desert	38.6417	104.906	l	2620.11	13640.1	92.9588	l	2620.11	13640.1	92.9588	1.04402	23.241
Southwest Takla Makan	38.3606	78.4686	b	554.282	1039.86	25.6191	b	554.282	1039.86	25.6191	4.03654	7.23289
Rub Al Khali	21.7799	50.0624	l	1302.76	17501	15.8627	b	610.414	2531.46	11.6838	4.42429	7.10274
East Takla Makan	40.0468	88.8748	b	909.066	2186.26	22.7365	b	909.066	2186.26	22.7365	38.3266	41.618
Rub Al Khali	20.9368	54.8436	s	1438.99	2088.16	23.0265	s	1438.99	2088.16	23.0265	0.691407	5.53386
El Djouf	18.1265	358.031	n	708.118	2247.68	33.9939	n	708.118	2247.68	33.9939	4.82419	13.5425
Central Takla Makan	39.7658	83.5311	l	1607	17538.1	39.4691	l	1607	17538.1	39.4691	6.31156	10.0523
Grand Erg Occidental	30.2108	1.125	l	1703.22	34959.4	36.7741	l	1703.22	34959.4	36.7741	8.23742	24.4874
Rub Al Khali	20.9368	54.5624	s	1568.47	2061.48	41.6012	s	1568.47	2061.48	41.6012	0.784646	5.2764
Ergs Iguidi \& Chech	27.9625	356.343	l	2122.69	12738	40.6119	s	944.28	1893.41	24.7321	0.502209	23.0397
Badain Jaran Desert	40.8899	102.656	l	1514.81	6283.53	35.0514	l	1514.81	6283.53	35.0514	9.54984	34.6769
Central Takla Makan	39.7658	84.0936	l	1732.35	12355	49.5325	l	1732.35	12355	49.5325	7.10897	11.1333
Northwest Takla Makan	39.2037	80.4373	l	1036.41	9056.96	20.6727	b	197.91	263.211	6.73738	5.01791	8.58056
Rub Al Khali	19.8126	49.7811	l	737.357	6344.09	16.3914	b	477.637	1907.2	11.6668	2.27196	5.36708
East Registan Desert	30.7728	65.8124	b	1968.55	8159.52	100.685	b	1968.55	8159.52	100.685	3.83092	5.98511
Rub Al Khali	19.5316	48.6561	l	1292.31	23264.6	38.0875	l	1292.31	23264.6	38.0875	2.1611	5.04541
El Djouf	17.8454	354.656	b	1317.48	2386.55	19.7857	b	1317.48	2386.55	19.7857	7.21737	14.4256
Thar Desert	26.5574	69.4686	b	1607.7	5263.68	30.2585	b	1607.7	5263.68	30.2585	23.7513	26.0121
Grand Erg Occidental	31.3349	2.53124	l	1400.05	7154.19	73.0366	l	1400.05	7154.19	73.0366	3.38163	23.1968
Aoukar	17.2834	350.437	b	1478.78	5449.85	27.7341	b	1478.78	5449.85	27.7341	6.61933	17.6496
Grand Erg Oriental	31.0539	7.31248	s	1850.18	3385.29	30.7702	s	1850.18	3385.29	30.7702	1.85606	18.4817
Munga-Thirri	-24.0281	137.25	l	478.954	24010.4	20.3827	l	186.101	409.552	11.9226	11.1521	17.4692
Rub Al Khali	20.0937	50.6249	l	713.05	11224.7	17.9436	b	383.567	1870.25	9.85875	2.32726	5.59798
Rub Al Khali	20.9368	53.7186	b	1789.85	3691.68	116.105	b	1789.85	3691.68	116.105	1.3925	4.79962
Namib Sand Sea	-24.8712	15.1875	n	1766.62	5752.45	83.0318	n	1766.62	5752.45	83.0318	4.15449	10.5499
Central Grand Sand Sea	27.6815	25.3124	l	1401.17	18885.7	31.2137	s	633.174	3105.78	20.9626	2.26477	6.74215
Rub Al Khali	21.7799	52.5936	b	722.891	1182.9	28.6552	b	722.891	1182.9	28.6552	4.44423	7.91023
Rub Al Khali	18.4075	47.2499	l	1433.81	45267.4	48.9185	l	1433.81	45267.4	48.9185	1.68169	5.08469
El Djouf	19.5316	353.531	b	462.646	829.762	13.1336	b	462.646	829.762	13.1336	7.26016	12.9169
Central Takla Makan	39.2037	83.5311	l	1517.22	9577.52	41.3965	b	888.356	2224.18	26.8472	7.50375	11.9688
El Djouf	21.2178	352.687	l	1258.58	22184.8	25.3632	l	667.414	4472.16	22.7706	9.76087	14.6429
Rub Al Khali	19.2506	53.4374	s	1856.09	3373.87	109.35	s	1856.09	3373.87	109.35	1.94458	4.48491
Central Grand Sand Sea	27.1194	26.7187	l	1312.4	16405.2	46.7864	l	1312.4	16405.2	46.7864	2.78636	4.97633
Rub Al Khali	18.6885	48.0937	l	1149.68	38275.8	46.4623	l	785.228	11061.1	31.8107	1.29114	4.60023
Idehan Murzuk	24.5902	13.7812	l	1122.11	5889	35.222	l	612.112	960.991	29.3374	2.60411	7.99524
Rub Al Khali	18.1265	46.9687	l	1301.15	43773.5	21.5767	l	1301.15	43773.5	21.5767	1.49157	4.89374
Aoukar	17.5644	352.124	t	1545.73	5562.05	30.3097	t	1545.73	5562.05	30.3097	6.44657	14.441
Central Grand Sand Sea	26.5574	26.1562	l	1116.61	22746.4	38.1728	s	338.108	603.029	16.272	1.64766	3.59349
Rub Al Khali	17.5644	45.5624	l	900.201	9624.42	29.2522	b	360.314	1108.28	15.7603	2.40216	4.47699
Central Takla Makan	39.4848	82.1248	b	888.972	2018.59	28.8257	b	888.972	2018.59	28.8257	5.5047	8.81984
Aoukar	17.5644	350.718	t	951.878	2631.13	20.6386	b	519.332	851.094	14.7881	8.51644	18.2324
Central Takla Makan	38.3606	84.6561	t	1543.41	6712.57	33.3969	t	1543.41	6712.57	33.3969	9.63809	16.9066
Idehan Ubari	27.9625	12.375	l	1625.56	12547.5	87.4154	l	1625.56	12547.5	87.4154	3.39983	13.4387
Badain Jaran Desert	40.8899	102.375	s	1667.59	6711.57	121.665	s	1667.59	6711.57	121.665	6.68176	30.062
Grand Erg Oriental	29.6487	7.59373	s	2019.53	3488.64	174.49	s	2019.53	3488.64	174.49	0.906776	16.1528
Badain Jaran Desert	40.8899	102.094	l	1607.51	8503.59	116.429	l	1607.51	8503.59	116.429	5.69666	27.8832
Rub Al Khali	20.0937	46.1249	l	928.702	23318	23.1971	l	928.702	23318	23.1971	1.9575	5.49104
Idehan Murzuk	24.8712	12.6562	s	2454.69	4789.47	143.378	s	2454.69	4789.47	143.378	0.571889	7.78276
El Djouf	22.6229	354.937	l	1670.02	23548.5	37.337	l	1670.02	23548.5	37.337	8.6964	14.2244
Munga-Thirri	-24.5902	136.125	l	365.957	3442.73	17.0225	l	160.313	273.852	7.64138	9.42946	16.2445
Azefal, Akchar \& Agneitir Sand Seas	20.6557	345.937	b	1113.34	1879.99	24.5786	b	1113.34	1879.99	24.5786	18.166	21.7979
Munga-Thirri	-26.2763	136.406	l	431.19	1802.14	16.4767	l	289.666	938.031	11.752	4.10581	7.74467
Rub Al Khali	20.9368	52.5936	l	891.405	8138.08	19.274	l	891.405	8138.08	19.274	2.67909	6.09017
El Djouf	16.7213	355.218	t	1064.78	8881.07	19.7857	t	1064.78	8881.07	19.7857	1.69674	4.25861
Ergs Iguidi \& Chech	26.2763	359.155	l	1916.21	43213.1	48.6456	l	1916.21	43213.1	48.6456	7.51785	16.6848
Grand Erg Oriental	31.0539	8.43748	s	1321.65	5195.65	34.1133	s	1321.65	5195.65	34.1133	3.29344	19.7024
Rub Al Khali	20.6557	50.0624	l	1231.48	12879.6	22.4636	b	384.11	2083.15	8.8524	3.26511	6.00637
Grand Erg Oriental	29.3677	5.34374	s	1557.48	5880.26	34.7956	s	1557.48	5880.26	34.7956	2.36744	15.4813
Central Grand Sand Sea	29.0866	23.3437	s	1623.76	6155.9	41.4306	s	1623.76	6155.9	41.4306	2.57527	10.5436
Rub Al Khali	19.2506	48.0937	l	1413.84	45140.3	34.011	l	1413.84	45140.3	34.011	1.91808	4.75833
Central Takla Makan	40.0468	82.6873	b	1060.93	2226.35	28.0241	b	1060.93	2226.35	28.0241	5.70696	8.63564
Ergs Iguidi \& Chech	28.2436	356.343	l	2005.52	8466.98	37.6099	s	1072.74	1808.21	26.3525	0.899219	23.3114
El Djouf	18.9695	350.437	b	650.908	1214	29.4568	b	452.3	574.325	22.7706	13.1472	19.5538
El Djouf	19.2506	350.999	b	397.901	894.044	14.8734	b	176.686	264.559	8.83535	10.922	16.7668
Badain Jaran Desert	40.6089	101.812	s	1489.8	5042.45	95.3979	s	1489.8	5042.45	95.3979	5.39458	24.7433
Idehan Murzuk	25.4332	14.0625	s	1646.33	4286.76	34.1986	s	1646.33	4286.76	34.1986	0.748202	7.38618
Rub Al Khali	18.9695	48.3749	l	1380.06	41427.1	55.8264	l	1380.06	41427.1	55.8264	1.55341	4.68959
Rub Al Khali	20.0937	46.6874	l	1012.8	34510.7	31.2648	l	1012.8	34510.7	31.2648	2.22241	5.01444
El Djouf	17.5644	357.468	l	720.544	12769.9	23.9305	b	334.504	821.636	13.7306	3.5344	11.3707
El Djouf	19.8126	354.374	l	436.49	3888.39	12.2467	b	234.036	524.388	6.46447	6.98829	12.5126
Grand Erg Oriental	31.3349	8.43748	s	1488.11	3888.48	41.7888	s	1488.11	3888.48	41.7888	4.28666	20.7731
Rub Al Khali	20.3747	55.1249	s	1327	2295.97	25.4997	s	1327	2295.97	25.4997	1.43524	5.78016
Central Takla Makan	40.0468	86.3436	n	1673.42	9491.06	96.9671	n	1673.42	9491.06	96.9671	14.4291	18.4656
Kumtag Desert	40.0468	91.9686	l	1624.54	16843.8	33.431	l	1624.54	16843.8	33.431	5.29962	12.4687
An Nafud \& Ad Dahna	27.1194	44.4374	l	2480.44	30775	49.5325	s	934.462	2481.56	22.3783	0.50244	7.13254
Rig-e Yalan	30.2108	59.6249	s	2030.74	4753.36	142.116	s	2030.74	4753.36	142.116	11.5801	21.7545
El Djouf	19.2506	356.624	n	1079.85	1869.07	32.6464	n	1079.85	1869.07	32.6464	6.04376	11.9733
Northwest Takla Makan	39.4848	80.4373	l	1198.72	26096.2	25.4144	b	296.971	646.233	11.4621	4.82464	8.07727
Trarza Reion Desert	18.4075	346.218	t	1344.18	5507.44	22.2589	t	1344.18	5507.44	22.2589	9.93862	18.8908
Tengger Desert	37.7986	103.5	l	1000.51	11829	41.0895	b	573.825	2644.57	32.0324	5.55439	14.865
Central Grand Sand Sea	29.3677	24.1875	s	1447.32	4648.41	34.5397	s	1447.32	4648.41	34.5397	2.55342	9.86433
Southwest Takla Makan	37.5176	79.0311	b	970.645	3683.3	20.2462	b	970.645	3683.3	20.2462	6.51091	8.45187
El Djouf	19.8126	349.312	b	1279.95	1623.02	18.5747	b	469.527	531.986	14.1741	11.0741	17.9821
Ergs Iguidi \& Chech	25.7143	358.593	l	855.952	7905.58	26.182	l	576.513	3459.65	23.0606	9.87842	17.837
Central Takla Makan	38.3606	83.8123	b	1367.34	7700.1	31.8448	b	1367.34	7700.1	31.8448	7.71059	13.565
Central Takla Makan	38.3606	83.5311	l	1620.57	30608.7	39.0086	b	800.085	2166.47	27.6659	7.03696	12.7729
Idehan Murzuk	25.1522	14.0625	s	1573.62	4452.2	36.8253	s	1573.62	4452.2	36.8253	1.11022	7.4215
Aoukar	17.8454	350.718	t	1196.01	4768.65	34.1133	t	1196.01	4768.65	34.1133	9.37887	18.5817
Ergs Iguidi \& Chech	24.3091	355.218	l	1742.87	44864.6	92.4982	l	1742.87	44864.6	92.4982	6.71476	14.1296
El Djouf	21.4988	352.968	l	1193.58	12013.6	27.3759	l	363.853	590.198	18.063	8.67791	13.6276
El Djouf	18.4075	356.624	n	867.759	1665.1	26.506	n	867.759	1665.1	26.506	5.58918	13.6129
Rub Al Khali	17.8454	45.8437	l	1423.37	21469.9	28.4505	l	512.812	2599.73	15.7774	2.84971	4.94049
Rub Al Khali	19.8126	53.4374	s	1951.43	3097.26	138.347	s	1951.43	3097.26	138.347	0.238383	3.71661
Central Takla Makan	39.4848	87.4686	b	2150.58	4986.36	95.3979	b	2150.58	4986.36	95.3979	32.0601	36.415
Central Grand Sand Sea	28.8056	25.0312	l	1185.7	5099.81	31.5036	l	1185.7	5099.81	31.5036	2.69794	8.13123
Grand Erg Oriental	30.4918	7.87498	s	1647.51	3086.6	54.6836	s	1647.51	3086.6	54.6836	1.50961	17.7735
Central Takla Makan	38.9227	83.8123	t	1532.86	13046.8	43.341	b	816.097	2749.71	26.4208	8.07725	12.6654
El Djouf	22.0609	349.874	l	1255.39	34533.9	42.6758	b	321.564	640.711	18.8135	5.20854	9.11592
Rub Al Khali	21.7799	54.2811	b	1457.83	3390.37	100.208	b	1457.83	3390.37	100.208	2.62555	5.58958
Rub Al Khali	22.904	53.4374	b	1829.78	3744.29	72.0644	b	1829.78	3744.29	72.0644	7.35825	11.1202
El Djouf	20.0937	356.062	b	718.426	1113.78	20.2804	b	718.426	1113.78	20.2804	7.09302	12.2925
El Djouf	20.3747	351.281	l	1469.13	44623.7	40.9189	l	1469.13	44623.7	40.9189	9.97428	15.524
Rub Al Khali	22.904	53.7186	b	1974.93	3523.28	91.9865	b	1974.93	3523.28	91.9865	6.63454	10.2492
Badain Jaran Desert	39.7658	102.375	l	2495.79	13790.6	232.585	l	2495.79	13790.6	232.585	2.73671	24.3385
An Nafud \& Ad Dahna	28.2436	39.9374	b	1443.83	4056.8	75.9021	b	1443.83	4056.8	75.9021	3.04392	7.77254
El Djouf	21.4988	352.124	l	1268.73	44457	42.3346	l	371.311	2631.82	16.6985	9.14626	14.3029
Grand Erg Oriental	31.8969	7.03124	s	2851.37	4285.11	25.2609	s	2851.37	4285.11	25.2609	2.55245	19.7765
Idehan Murzuk	25.1522	13.7812	s	2035.87	3754.91	43.1022	s	2035.87	3754.91	43.1022	0.854467	7.75102
Ergs Iguidi \& Chech	24.5902	356.062	l	1939.29	45113.3	36.4671	l	860.025	5168.61	27.8194	7.70514	15.2533
Ergs Iguidi \& Chech	27.4005	358.031	l	1889.49	20961.2	55.0418	l	1889.49	20961.2	55.0418	6.99279	19.9834
Rub Al Khali	19.8126	47.2499	l	1036.89	18692.8	18.0459	l	555.74	5928.61	13.7818	2.15996	5.20477
Rub Al Khali	20.9368	53.9999	b	1433.94	3427.13	45.473	b	1433.94	3427.13	45.473	1.21648	4.73497
Grand Erg Oriental	32.178	7.03124	s	1913.78	4012.64	25.0562	s	1913.78	4012.64	25.0562	2.92488	20.0776
Central Grand Sand Sea	25.4332	25.5937	l	1040.78	8832.12	57.6174	s	579.377	1287.92	35.7507	1.91356	5.04192
El Djouf	22.0609	351.281	l	1406.31	14457.9	33.7892	l	1142.14	8763.83	29.491	7.06484	11.9668
Grand Erg Oriental	31.8969	8.43748	s	1861.54	3256.27	59.6983	s	1861.54	3256.27	59.6983	5.29013	22.4599
Idehan Murzuk	25.7143	13.5	l	1869.62	17587.3	52.2275	s	1000.33	2709.37	40.9189	0.912244	8.1235
Dakhla Farafra	26.5574	28.6874	l	1338.6	17830.2	57.2421	n	648.229	1564.47	43.2386	3.92494	5.46403
Aoukar	18.1265	349.593	t	1385.5	8697.31	48.9185	t	1385.5	8697.31	48.9185	9.53678	14.6804
Tengger Desert	38.6417	105.187	l	2462.46	20893.3	25.2438	l	2462.46	20893.3	25.2438	1.59347	17.8911
Trarza Reion Desert	18.9695	345.093	l	1207.39	17417	27.7853	b	685.779	2976.79	20.8773	11.3472	21.7971
Rub Al Khali	19.8126	50.0624	l	799.12	5940	16.3573	b	531.85	2037.69	11.7691	2.20377	5.47349
Rub Al Khali	19.8126	49.4999	l	573.58	3523.27	16.3744	l	573.58	3523.27	16.3744	2.3084	5.25372
East Registan Desert	30.4918	65.5311	b	1714.76	5682.52	85.488	b	1714.76	5682.52	85.488	4.3442	6.98687
Badain Jaran Desert	40.3279	100.406	s	1446.99	3846.76	75.1346	s	1446.99	3846.76	75.1346	8.93861	29.4046
Central Takla Makan	37.7986	80.9998	b	609.925	1213.68	28.5187	n	50.8368	125.562	0	3.10089	8.48927
El Djouf	20.6557	352.968	l	1166.43	44553	29.1669	l	284.542	502.928	12.0079	9.04447	13.5874
Rub Al Khali	19.2506	47.5312	l	838.61	18388	23.0435	l	838.61	18388	23.0435	2.02312	4.92268
Central Grand Sand Sea	26.2763	23.0625	l	1588.57	21143.8	52.2616	l	406.997	454.778	24.3398	0.916304	7.16564
Rub Al Khali	22.0609	50.0624	l	1590.54	6881.49	14.2082	l	1590.54	6881.49	14.2082	4.55973	6.99169
Central Takla Makan	39.4848	83.2498	l	1881.74	22637.5	46.2235	l	1881.74	22637.5	46.2235	6.2613	10.3269
Central Takla Makan	37.7986	81.8436	t	1871.87	9038.18	89.0357	t	1871.87	9038.18	89.0357	3.42716	9.20608
El Djouf	17.0023	354.937	b	989.101	2398.41	14.8052	b	428.407	537.2	11.5815	4.85382	10.6661
El Djouf	21.2178	351.562	l	1321.12	44509.7	31.5719	l	1173.36	34242.1	30.719	8.10812	12.7996
Grand Erg Oriental	29.3677	6.18749	l	1251.63	4307.83	33.6187	s	912.191	1553.12	31.0602	2.59325	17.205
El Djouf	18.9695	353.531	b	533.398	1782.02	14.157	b	253.737	325.752	8.18719	8.22509	15.1431
Central Takla Makan	37.5176	82.9686	b	1194.79	4204.49	27.6318	b	1194.79	4204.49	27.6318	2.03633	10.8825
Central Grand Sand Sea	27.1194	25.8749	l	1073.26	12785.1	44.9784	l	1073.26	12785.1	44.9784	1.95067	5.11562
El Djouf	21.7799	352.968	l	1626.91	22014.8	28.7234	l	1626.91	22014.8	28.7234	8.35285	13.3826
An Nafud \& Ad Dahna	28.5246	40.2187	b	1496.7	1731.09	53.4044	b	1496.7	1731.09	53.4044	3.09536	7.73079
Rub Al Khali	19.2506	53.7186	s	1693.08	1843.48	73.7189	s	1693.08	1843.48	73.7189	3.59016	6.40656
Grand Erg Occidental	31.0539	2.53124	b	1797.15	3904.65	72.8149	b	1797.15	3904.65	72.8149	4.54587	23.8698
Rub Al Khali	18.1265	48.6561	l	1206.72	25731.2	59.0672	l	1022.19	16078.9	44.8078	0.734348	4.1179
Central Grand Sand Sea	29.0866	24.4687	s	1334.61	5156.28	29.7639	s	1334.61	5156.28	29.7639	2.57107	9.68124
Grand Erg Oriental	30.2108	5.34374	l	1627.93	22175.9	26.0626	s	1207.73	2737.25	22.8559	2.17521	17.1342
Central Grand Sand Sea	25.1522	27.2812	l	1622.68	8436.17	49.1402	l	1622.68	8436.17	49.1402	4.35088	6.78746
El Djouf	18.9695	354.093	b	657.477	2076.92	15.8115	b	315.711	515.529	8.93769	7.92288	14.9634
Rub Al Khali	21.2178	54.8436	b	1693.74	2420.96	41.6012	b	1693.74	2420.96	41.6012	1.14295	5.33158
Badain Jaran Desert	40.8899	101.812	l	1426.96	9912.83	90.5367	l	1426.96	9912.83	90.5367	5.44302	26.6034
Rub Al Khali	18.6885	45.8437	l	1807.32	8052.53	27.8876	l	614.169	1887.05	20.1269	3.50874	6.4109
East Erg Issaouane	27.4005	8.15623	l	2167.18	10779.3	28.6211	l	2167.18	10779.3	28.6211	7.19338	17.5808
Trarza Reion Desert	17.5644	345.093	l	1096.08	30441.4	33.3458	l	1096.08	30441.4	33.3458	9.86311	20.4238
El Djouf	20.3747	354.374	l	736.296	3118.73	19.0182	l	736.296	3118.73	19.0182	6.36141	11.1949
Rub Al Khali	21.2178	50.9061	b	1625.34	4739.45	16.6302	b	1625.34	4739.45	16.6302	4.17803	6.94149
El Djouf	17.8454	356.906	l	1185.97	44795.3	26.1137	b	350.774	577.831	14.7028	4.80344	13.4151
Aoukar	17.5644	350.437	t	1359.5	5535.41	21.4061	t	1359.5	5535.41	21.4061	7.6097	17.4365
Rub Al Khali	18.4075	47.5312	l	1375.63	45169	62.1203	l	1375.63	45169	62.1203	1.40869	4.88552
El Djouf	20.3747	355.218	b	938.935	1931.86	24.2205	b	938.935	1931.86	24.2205	6.43306	11.2522
El Djouf	20.3747	354.093	b	859.769	1814.46	25.6191	b	859.769	1814.46	25.6191	6.57056	11.3923
Ergs Iguidi \& Chech	27.1194	357.749	l	1969.32	38050.7	101.914	l	1969.32	38050.7	101.914	5.96817	18.0293
El Djouf	19.5316	352.124	b	777.623	2179.86	15.7774	b	383.518	727.75	12.3661	9.55981	14.8784
Rub Al Khali	19.5316	52.8749	b	1979.44	3372.43	124.855	b	1979.44	3372.43	124.855	0.324229	2.97086
Rub Al Khali	22.904	52.5936	b	1036.74	3872.54	24.7833	b	1036.74	3872.54	24.7833	7.95375	12.0935
Central Takla Makan	39.7658	81.2811	l	764.488	6670.9	17.9777	l	764.488	6670.9	17.9777	5.00284	7.98071
An Nafud \& Ad Dahna	29.0866	41.6249	l	1319.35	17034.4	31.606	b	897.726	3879.28	26.0455	2.44171	7.19753
Trarza Reion Desert	18.6885	346.781	b	1689.76	4760.89	40.1002	b	1689.76	4760.89	40.1002	11.7701	19.8005
Central Grand Sand Sea	26.5574	25.8749	l	746.876	3083.4	32.7829	s	469.166	754.454	26.4208	1.51514	3.64133
Rub Al Khali	21.4988	51.4686	l	1612.88	17545.8	17.5001	b	731.713	2050.77	12.4002	4.4435	7.3788
An Nafud \& Ad Dahna	28.8056	40.2187	b	1023.84	2181.14	25.0562	b	1023.84	2181.14	25.0562	2.80203	7.11678
Central Takla Makan	38.9227	85.7811	b	1631.45	4976.02	53.6432	b	1631.45	4976.02	53.6432	14.6131	20.3258
Rub Al Khali	19.8126	54.5624	s	1144.24	3093.06	20.7238	s	1144.24	3093.06	20.7238	3.47102	6.99237
Rub Al Khali	18.6885	45.5624	l	1743.29	30836	45.2342	l	1743.29	30836	45.2342	3.75637	6.19006
Grand Erg Oriental	31.3349	9.28123	b	1794.42	3430.89	46.2747	b	1794.42	3430.89	46.2747	6.17902	23.1244
El Djouf	20.9368	350.999	l	1114.72	26565.8	28.3482	l	140.451	193.215	7.18085	7.70199	12.3444
Grand Erg Oriental	30.7728	7.03124	s	1682.95	2988.21	27.1713	s	1682.95	2988.21	27.1713	1.48572	18.15
Munga-Thirri	-23.7471	137.25	l	436.805	4797.64	17.1249	l	222.247	466.647	11.2233	11.231	17.5134
El Djouf	17.0023	354.374	b	927.726	1407.77	20.2804	b	927.726	1407.77	20.2804	4.462	10.2238
Central Grand Sand Sea	26.2763	22.7812	l	1529.2	21632.3	36.5012	l	1529.2	21632.3	36.5012	0.76825	6.91687
Namib Sand Sea	-25.9953	15.75	s	1510.5	4035.48	33.5163	s	1510.5	4035.48	33.5163	1.08539	12.3577
Rub Al Khali	17.2834	45.2812	l	1661.59	16116.1	39.742	l	1661.59	16116.1	39.742	2.22572	4.91125
Sinai Negev Erg	30.7728	32.6249	s	1826.83	6515.68	40.2025	s	1826.83	6515.68	40.2025	3.90026	10.5151
Central Takla Makan	39.7658	82.9686	l	1368.11	25036.9	37.8658	b	528.862	1186.07	15.7092	6.20148	9.74293
Grand Erg Oriental	31.0539	7.59373	s	1432.9	3803.43	37.1665	s	1432.9	3803.43	37.1665	2.04659	18.6995
Grand Erg Occidental	31.6159	2.81249	l	1767.41	13466.9	78.4606	s	1254.65	4354.62	56.287	2.3202	23.1364
Munga-Thirri	-25.4332	136.406	l	448.135	4899.54	16.1015	l	225.205	654.642	11.9908	9.95245	16.9314
Rub Al Khali	16.7213	45.5624	l	1322	11777	40.339	b	787.623	3252.76	32.2371	2.1467	4.66165
Grand Erg Oriental	30.2108	8.43748	s	1910.85	3010.09	153.425	s	1910.85	3010.09	153.425	1.92371	17.3985
Ergs Iguidi \& Chech	26.8384	359.155	l	1438.15	15607.7	27.7	l	1438.15	15607.7	27.7	5.8667	16.7257
Central Grand Sand Sea	26.5574	26.4374	l	1120.98	19828.5	36.2795	l	1120.98	19828.5	36.2795	2.05538	4.46078
El Djouf	18.1265	354.374	t	567.719	3074.65	18.8305	b	422.78	580.512	15.5216	7.14801	14.2237
Central Takla Makan	40.3279	83.5311	b	1630.35	2348.75	33.7722	b	1630.35	2348.75	33.7722	5.80701	9.30708
Rub Al Khali	18.6885	51.1874	l	1519.67	28650.8	82.8612	s	870.329	1729.79	61.404	1.80996	4.39406
Southwest Takla Makan	38.0796	78.1873	b	781.554	2419.19	20.468	b	781.554	2419.19	20.468	4.34142	6.12986
Rub Al Khali	21.4988	51.1874	l	1598.05	12152	17.5684	l	1598.05	12152	17.5684	4.41333	7.28622
Grand Erg Oriental	31.0539	6.46874	s	1765.25	2922.43	33.1752	s	1765.25	2922.43	33.1752	1.76286	18.2411
Munga-Thirri	-24.0281	138.093	l	382.436	9669.2	14.4811	l	129.431	252.912	2.25148	10.1281	17.0997
Grand Erg Occidental	30.4918	0.843748	b	1895.74	4529.03	62.325	b	1895.74	4529.03	62.325	6.18654	23.1294
Central Grand Sand Sea	28.2436	24.4687	l	1623.93	16309.1	29.2863	l	1623.93	16309.1	29.2863	2.17401	8.53269
El Djouf	17.2834	355.781	b	461.929	726.76	16.7155	b	461.929	726.76	16.7155	5.08652	12.5176
Central Grand Sand Sea	25.9953	25.5937	l	1130.49	8749.28	55.4	s	677.221	1541.63	39.2985	1.5688	5.03793
Ergs Iguidi \& Chech	25.4332	358.031	l	1701.3	45989.4	30.5314	l	1701.3	45989.4	30.5314	9.52645	17.3402
Grand Erg Oriental	29.9297	5.62499	s	1318.33	3724.31	95.0909	s	1318.33	3724.31	95.0909	2.30056	16.8436
Munga-Thirri	-24.3091	138.093	l	322.841	9369.72	15.8797	l	122.001	271.8	3.94009	9.39354	16.1029
Grand Erg Occidental	30.2108	358.031	s	1306.08	4763.92	51.17	s	1306.08	4763.92	51.17	3.76483	21.8421
Rub Al Khali	19.2506	46.4062	l	900.238	12114.1	36.7571	l	592.103	3727.53	25.6703	2.01014	6.14549
El Djouf	18.1265	355.499	t	662.756	3774.05	25.0562	t	662.756	3774.05	25.0562	6.37938	14.6915
El Djouf	17.2834	356.624	l	898.811	21903.6	23.0265	b	388.616	585.637	14.6858	3.47443	11.3713
Badain Jaran Desert	40.0468	100.969	b	2378.64	13566.9	135.635	b	2378.64	13566.9	135.635	7.74506	27.2051
El Djouf	18.6885	356.624	n	690.221	1676.53	23.0094	n	690.221	1676.53	23.0094	5.48104	12.9104
Idehan Ubari	27.6815	12.375	l	2119.78	7845.23	78.4947	l	2119.78	7845.23	78.4947	3.23891	13.1042
Idehan Murzuk	24.5902	12.9375	l	1649.65	4633.86	57.7368	l	1649.65	4633.86	57.7368	0.842342	6.99893
Rub Al Khali	22.0609	52.5936	b	839.447	2031.07	36.2795	b	839.447	2031.07	36.2795	5.30126	8.85944
Rub Al Khali	19.5316	49.2186	l	906.543	9976.47	21.5426	b	374.949	1270.38	12.946	2.08571	5.12464
El Djouf	21.4988	350.999	l	1092.25	29911.5	34.2498	b	177.43	289.389	8.98886	6.6348	10.4687
Ergs Iguidi \& Chech	26.2763	358.312	l	1857.51	46269.7	54.5301	l	1857.51	46269.7	54.5301	8.9364	18.5163
Aoukar	17.5644	351.843	t	1573.82	5302.29	26.9495	t	1573.82	5302.29	26.9495	6.62234	16.143
Rub Al Khali	22.3419	53.1561	b	2465.28	4505.51	29.0304	b	2465.28	4505.51	29.0304	5.58996	9.30964
El Djouf	20.6557	356.343	n	1262.71	2118.47	35.4949	n	1262.71	2118.47	35.4949	8.95037	13.3594
El Djouf	20.3747	354.937	b	627.395	1092.58	24.4934	b	627.395	1092.58	24.4934	6.22056	11.0263
Rub Al Khali	22.6229	50.6249	b	1412.99	2903.12	13.7647	b	392.993	609.669	7.88017	5.71864	8.29569
Ergs Iguidi \& Chech	26.5574	359.155	l	1686.18	31146.8	29.6786	l	796.214	4446.51	23.0265	6.54082	16.4901
Trarza Reion Desert	18.1265	345.374	b	897.083	3005.67	34.0963	b	897.083	3005.67	34.0963	7.77957	18.267
Central Takla Makan	39.2037	86.6248	b	1739.79	5031.09	51.7499	b	1739.79	5031.09	51.7499	21.0495	26.4083
Rub Al Khali	20.0937	48.0937	l	1331.93	23251.7	23.1118	l	1331.93	23251.7	23.1118	2.7558	5.2863
El Djouf	17.2834	354.937	b	421.547	625.261	10.9504	b	421.547	625.261	10.9504	6.27304	13.6313
Idehan Murzuk	24.8712	12.9375	s	2670.12	4505.96	121.716	s	2670.12	4505.96	121.716	0.354171	7.74992
Central Grand Sand Sea	27.1194	26.4374	l	1135.37	26305.7	43.9209	l	1135.37	26305.7	43.9209	2.57744	5.41878
Namib Sand Sea	-24.5902	14.9062	l	1162.21	5510.29	53.1315	l	1162.21	5510.29	53.1315	8.38618	14.0013
Idehan Murzuk	24.5902	12.0937	b	2308.6	4392.79	147.762	b	2308.6	4392.79	147.762	1.18061	7.81043
Munga-Thirri	-25.9953	136.125	l	701.946	1858.93	20.5021	l	701.946	1858.93	20.5021	4.30454	7.68393
Idehan Ubari	26.5574	11.25	l	2273.7	18067.5	70.6998	b	1359.1	2874.49	51.5793	2.82878	12.8148
Rub Al Khali	22.6229	54.2811	b	1978.22	3744.68	104.233	b	1978.22	3744.68	104.233	4.19165	7.55687
Rub Al Khali	20.6557	52.3124	l	531.996	6637.97	20.6044	b	313.328	1606.65	15.2316	2.47029	5.79881
Idehan Ubari	27.6815	9.56248	b	2126.1	3896.06	70.8704	b	2126.1	3896.06	70.8704	5.51174	16.321
Rub Al Khali	18.9695	50.6249	s	1871.66	2776.27	48.2703	s	1871.66	2776.27	48.2703	0.497103	4.94934
An Nafud \& Ad Dahna	27.1194	45.2812	s	1884.96	5225.1	23.8452	s	1884.96	5225.1	23.8452	1.58275	9.51221
Ergs Iguidi \& Chech	27.9625	358.031	l	1664.72	20742.5	52.1763	l	1172.72	7995.73	39.6226	5.44409	21.9983
Grand Erg Oriental	32.459	7.03124	l	1829.13	5348.29	23.8793	l	1829.13	5348.29	23.8793	4.19198	21.5385
Rub Al Khali	21.4988	53.9999	b	1678.29	4007.88	107.15	b	1678.29	4007.88	107.15	2.14524	5.42836
Rub Al Khali	17.2834	45.5624	l	1431.84	15235.4	43.1363	l	1431.84	15235.4	43.1363	1.99591	4.42278
Idehan Ubari	25.1522	10.9687	l	1933.22	12431.6	87.2618	b	1210.95	2898.1	47.9633	1.16928	7.3557
Aoukar	17.8454	350.156	t	873.521	4206.73	22.2078	b	528.917	1371.84	14.5834	8.33593	18.173
Rub Al Khali	20.9368	48.9374	l	1729.21	45068.6	23.1288	l	377.156	2123.69	8.28953	3.8127	6.35136
Rub Al Khali	20.0937	49.4999	l	862.218	12145.3	21.5767	b	362.267	1540.26	11.5644	2.6003	5.51888
Kumtag Desert	40.0468	92.2498	s	1289.98	3155.3	24.8174	s	600.026	1198.37	18.5065	4.58076	12.4958
Badain Jaran Desert	41.1709	101.812	s	1985.14	2542.57	69.1306	s	1985.14	2542.57	69.1306	6.81369	28.185
Grand Erg Oriental	31.3349	7.59373	s	1401.09	5780	31.7083	s	1401.09	5780	31.7083	2.37095	19.1392
Ergs Iguidi \& Chech	28.5246	356.062	l	2048.73	7183.65	34.2498	l	2048.73	7183.65	34.2498	1.8846	22.4626
El Djouf	20.0937	357.468	n	942.526	1544.05	33.6528	n	942.526	1544.05	33.6528	8.88954	13.9971
Azefal, Akchar \& Agneitir Sand Seas	19.2506	343.968	l	1672.35	45234.2	29.1157	b	863.699	5322.92	19.6663	17.5661	25.7413
Trarza Reion Desert	18.4075	346.499	t	1895	8274.58	24.5957	t	1895	8274.58	24.5957	11.4184	19.972
El Djouf	20.3747	347.624	t	1699.57	6891.85	33.704	t	1699.57	6891.85	33.704	11.244	17.14
Aoukar	17.8454	349.593	t	1395.65	7770	46.2406	t	1395.65	7770	46.2406	10.3827	19.0878
Rub Al Khali	17.5644	45.2812	l	1532.29	23004.6	33.1411	l	1532.29	23004.6	33.1411	1.93644	3.77766
El Djouf	19.8126	353.812	b	572.518	1847.73	14.8393	b	343.3	523.95	9.04003	7.86545	12.9909
Ergs Iguidi \& Chech	26.5574	353.812	l	2676.69	44827.3	36.7912	s	1018.02	2880.73	29.201	2.55866	19.7942
Badain Jaran Desert	40.0468	102.375	l	2487.8	16729.9	215.34	s	1659.38	2970.94	156.495	4.54613	22.5382
Central Grand Sand Sea	25.1522	26.7187	l	1424.11	46386.2	34.5397	s	578.346	6816.31	17.7219	2.91383	6.31294
Ergs Iguidi \& Chech	28.5246	356.624	l	1630.58	7889.06	33.9598	s	936.823	1996.02	23.9646	1.25897	21.9315
Idehan Murzuk	25.4332	12.375	s	2085.34	4780.49	139.66	s	2085.34	4780.49	139.66	1.15346	8.2948
Rub Al Khali	19.5316	50.0624	b	974.437	6188.76	19.2058	b	974.437	6188.76	19.2058	1.61727	5.3344
Idehan Murzuk	24.3091	12.9375	l	1605.42	44467.7	50.0613	n	518.315	659.602	28.4846	1.5112	7.24258
Rub Al Khali	18.6885	49.7811	l	1629.97	44810	53.285	b	514.281	2911.75	20.9797	1.08391	4.92536
El Djouf	20.9368	350.718	l	1233.18	35465.4	31.6401	l	744.538	9252.05	22.5148	7.19327	11.4056
Trarza Reion Desert	18.4075	345.656	b	1479.96	2663.19	41.0042	b	1479.96	2663.19	41.0042	7.57945	17.9688
El Djouf	20.9368	353.249	l	449.878	3956.64	18.5406	b	217.988	369.763	7.77783	9.18751	13.8227
Central Takla Makan	40.0468	81.8436	b	644.869	1755.25	18.677	b	644.869	1755.25	18.677	5.08122	7.61213
Central Grand Sand Sea	25.9953	26.7187	l	1474.99	30164.2	32.6123	l	1059.11	7978.11	28.7405	2.97835	5.65936
El Djouf	21.7799	352.124	l	1245.31	23114.3	35.5972	l	679.551	3976.67	28.5528	8.6576	13.795
Grand Erg Oriental	33.3021	7.31248	l	1694.13	2701.18	23.8793	b	503.908	768.303	12.7072	9.19212	25.9382
El Djouf	22.3419	355.499	l	1575.13	9106.72	54.7348	l	1575.13	9106.72	54.7348	7.24221	12.4289
Rub Al Khali	22.3419	55.1249	b	1325.54	3732.77	80.1322	b	1325.54	3732.77	80.1322	3.87685	7.35633
Grand Erg Oriental	28.8056	5.06249	l	1977.77	45576.6	45.1149	s	878.797	2933.65	31.6401	1.69829	16.0772
Rub Al Khali	20.6557	51.4686	b	791.366	2598.35	14.1741	b	791.366	2598.35	14.1741	3.2079	6.0373
Rub Al Khali	18.9695	46.6874	l	1109.8	32578.9	26.506	l	1109.8	32578.9	26.506	2.22327	6.07667
Rub Al Khali	17.5644	47.5312	l	1608.56	12072.4	21.8325	n	848.273	1820.17	18.5065	0.526058	4.75838
Southwest Takla Makan	37.7986	79.5936	b	1266.05	2058.3	30.6508	b	1266.05	2058.3	30.6508	3.89543	8.13653
Central Grand Sand Sea	29.0866	25.3124	s	1702.63	4726.97	53.575	s	1702.63	4726.97	53.575	3.32492	8.22925
El Djouf	20.6557	356.062	l	2358.67	5587.47	36.5524	l	2358.67	5587.47	36.5524	7.99101	12.3883
Grand Erg Occidental	29.3677	359.155	l	975.279	7266.18	14.6005	s	734.834	2460.47	17.2272	7.6229	22.7849
Rub Al Khali	19.2506	49.2186	l	1359.8	23318.8	26.8472	s	742.232	3341.92	18.3188	1.69624	4.81182
Rub Al Khali	18.9695	53.1561	l	1542.34	11500.1	107.798	s	1178.04	2613.5	35.2732	1.13287	3.67494
Rub Al Khali	19.8126	49.2186	l	1055.57	16263.9	23.0947	b	291.832	1046.79	9.96109	2.30967	5.2053
Rub Al Khali	20.3747	48.9374	l	831.809	22152.5	17.9777	l	366.18	2715.32	9.3641	3.21048	5.94645
Central Takla Makan	38.0796	84.0936	b	1676.88	3493.96	24.8515	b	1676.88	3493.96	24.8515	6.64626	15.0038
El Djouf	18.1265	354.937	t	600.125	3595.5	25.6703	b	494.597	784.021	21.3549	7.06882	14.7635
El Djouf	20.0937	350.437	l	1223.15	44541.1	32.0836	l	1223.15	44541.1	32.0836	10.2139	16.367
Rub Al Khali	17.8454	46.1249	l	1300.91	33261.3	43.5456	l	1300.91	33261.3	43.5456	2.49949	5.05966
Idehan Ubari	26.8384	11.25	b	2173.81	4369.87	91.2531	b	2173.81	4369.87	91.2531	3.95321	14.8007
El Djouf	19.8126	354.093	l	444.566	2599.59	10.6945	b	277.44	568.981	6.46447	7.61347	13.0744
Rub Al Khali	19.8126	52.0311	b	825.741	3224.56	31.7083	b	825.741	3224.56	31.7083	1.44247	4.64716
Ergs Iguidi \& Chech	24.0281	355.499	l	1544.66	44860.7	64.0307	l	1119.71	17948.9	40.936	8.40488	15.0905
El Djouf	21.2178	350.718	l	1097.94	44416.2	32.2371	l	296.772	1479.53	11.1551	6.59313	10.3065
Azefal, Akchar \& Agneitir Sand Seas	21.7799	346.499	b	643.392	1873.23	19.7687	b	349.276	484.364	11.1721	20.8256	25.5538
El Djouf	17.8454	355.218	b	496.719	684.165	19.3764	b	496.719	684.165	19.3764	6.88559	14.7375
Central Takla Makan	40.0468	86.6248	b	1907.13	7124.01	103.125	b	1907.13	7124.01	103.125	16.1803	19.8802
El Djouf	20.0937	351.281	l	1221.18	26690.6	24.698	l	286.597	515.293	12.9289	9.12303	14.3507
Wahiba Sands	21.7799	59.0624	l	1061.48	8904.78	18.1824	b	616.317	1381.18	17.5513	5.46725	10.143
Central Takla Makan	39.7658	84.3748	t	1586.74	10978	59.1184	b	1011.27	2571.29	43.1704	7.3253	11.488
Rub Al Khali	22.3419	54.8436	b	1843.18	4397.04	114.791	b	1843.18	4397.04	114.791	3.56917	6.85728
El Djouf	16.7213	354.937	b	821.518	2467.34	12.5025	b	390.048	520.475	10.0634	1.68669	4.03906
El Djouf	17.0023	357.187	l	849.989	21691	18.063	b	335.91	437.916	12.5366	2.21497	9.815
Grand Erg Oriental	29.3677	6.46874	s	1588.51	5567.03	36.9277	s	1588.51	5567.03	36.9277	2.24216	17.4602
Badain Jaran Desert	40.3279	102.375	s	1851.95	4372.76	40.6801	s	1851.95	4372.76	40.6801	8.266	23.2647
Idehan Ubari	27.1194	12.0937	s	1915.61	3569.04	97.3423	s	1915.61	3569.04	97.3423	3.56424	13.6542
El Djouf	20.9368	352.968	l	1021.32	19443.5	31.1966	l	258.723	505.739	13.7647	9.29173	13.7523
Munga-Thirri	-25.1522	137.531	l	415.5	4686.83	18.1653	l	175.016	697.868	8.92063	10.5342	17.5788
El Djouf	19.8126	355.218	l	558.597	8923.48	19.4275	b	271.481	414.783	11.4621	6.57099	12.1056
An Nafud \& Ad Dahna	26.5574	46.4062	l	2357.06	12090.6	33.9086	l	2357.06	12090.6	33.9086	2.40019	10.6328
El Djouf	20.3747	356.624	n	665.465	1112.63	26.9495	n	665.465	1112.63	26.9495	8.49333	13.0165
El Djouf	19.2506	352.124	b	1053	2750.37	19.2229	b	371.072	659.877	14.157	9.61214	15.362
Trarza Reion Desert	18.6885	346.499	b	1469.75	4062.36	20.1098	b	1469.75	4062.36	20.1098	11.4988	20.4737
El Djouf	18.6885	353.249	t	600.366	2378.01	18.66	b	380.206	510.907	14.5493	8.06114	15.2193
East Erg Issaouane	27.9625	7.59373	b	2093.89	6850.47	82.5372	b	2093.89	6850.47	82.5372	4.9294	17.0157
Munga-Thirri	-24.8712	135.281	l	705.036	24082.9	15.2486	l	705.036	24082.9	15.2486	8.45978	14.6433
Central Grand Sand Sea	28.2436	25.3124	l	1366.33	17211.1	38.0875	l	1366.33	17211.1	38.0875	2.63022	7.70493
Rub Al Khali	21.2178	52.0311	l	637.819	10968	13.4748	b	274.398	1580.67	9.21059	3.61046	6.77067
El Djouf	18.6885	355.499	l	516.031	2619.32	20.2462	l	516.031	2619.32	20.2462	6.08201	13.4545
Badain Jaran Desert	41.1709	102.094	s	1531.82	3932.91	72.9854	s	1531.82	3932.91	72.9854	8.36221	30.6841
Central Takla Makan	37.5176	82.1248	b	1811.18	4361.82	58.4873	b	1811.18	4361.82	58.4873	2.41812	9.76271
El Djouf	17.2834	357.468	l	779.296	31560.5	21.3549	b	279.146	690.182	12.6049	2.85708	10.5226
El Djouf	18.9695	354.656	b	612.925	921.019	27.1201	b	612.925	921.019	27.1201	7.39571	14.1337
Ergs Iguidi \& Chech	24.8712	356.906	l	1447.92	12427.8	37.1835	b	643.748	1735.48	24.9368	8.82573	17.0604
Rub Al Khali	20.9368	50.9061	b	1413.53	3009.8	15.8456	b	463.702	797.118	9.0912	3.64592	6.31037
Central Takla Makan	40.0468	82.1248	n	874.853	2686.19	20.5533	n	874.853	2686.19	20.5533	5.19484	7.82714
Kumtag Desert	39.4848	91.6873	l	1703.42	22899.2	64.9006	l	1703.42	22899.2	64.9006	2.72193	6.49235
Central Takla Makan	39.2037	83.8123	t	1652.29	16518.5	48.5432	t	1652.29	16518.5	48.5432	8.15746	12.6045
Munga-Thirri	-24.5902	135.281	l	419.311	3389.42	12.946	l	153.777	501.329	5.52636	7.98399	13.6673
El Djouf	20.9368	356.343	b	1047	1605.58	31.7595	b	1047	1605.58	31.7595	9.90136	14.5608
Central Takla Makan	39.2037	84.0936	t	1670.49	16710.4	42.8975	b	995.245	3216	30.0368	8.74616	13.2581
Southwest Takla Makan	37.7986	79.3123	b	820.633	1203.64	21.5426	b	820.633	1203.64	21.5426	4.54565	8.29042
Ergs Iguidi \& Chech	28.8056	358.312	l	1445.42	10568.4	28.8257	s	1135.81	5737.88	26.5231	4.56696	22.2345
An Nafud \& Ad Dahna	28.2436	40.4999	b	1416.81	2405.73	49.669	b	1416.81	2405.73	49.669	2.93424	6.92583
Idehan Ubari	26.5574	11.5312	l	2301.35	22974.7	100.344	l	2301.35	22974.7	100.344	2.52312	11.6455
An Nafud \& Ad Dahna	29.0866	40.4999	l	1210.67	26959.3	36.9277	b	828.915	1425.69	25.1415	2.45007	6.87462
Rub Al Khali	18.6885	50.3436	l	1318.29	16707.9	63.9795	b	567.658	2231.95	23.1288	1.84579	5.40218
Central Takla Makan	40.0468	84.0936	l	1757.21	23676.3	39.7761	b	999.532	2590.46	29.4739	6.74605	10.3678
Idehan Ubari	27.1194	14.0625	s	1398.2	2999.3	32.817	l	443.648	608.436	14.9928	3.05117	12.3873
El Djouf	22.3419	349.593	l	1408.22	37342.2	48.7309	l	1408.22	37342.2	48.7309	5.94175	10.681
Badain Jaran Desert	40.0468	102.094	l	2315.07	13225.6	222.675	s	1553.04	3199.48	146.551	5.81452	22.7138
Southwest Takla Makan	38.0796	79.0311	b	843.018	2003.44	29.1669	b	843.018	2003.44	29.1669	3.44304	6.87054
El Djouf	17.0023	354.656	b	913.59	1730.94	14.157	b	913.59	1730.94	14.157	4.89548	11.0136
El Djouf	20.0937	352.124	b	371.044	650.872	10.6434	b	371.044	650.872	10.6434	10.2123	15.0437
Rub Al Khali	17.8454	46.4062	l	1362.29	45356.6	48.475	l	1362.29	45356.6	48.475	2.08821	5.26915
Ergs Iguidi \& Chech	25.1522	358.031	l	1429.07	20380.5	29.5592	b	540.76	3174.51	17.5854	9.81067	16.85
Kumtag Desert	39.4848	91.4061	l	1937.16	18988.3	57.208	l	1937.16	18988.3	57.208	2.08264	6.14361
Central Takla Makan	38.9227	85.4998	b	1725.98	4608.39	72.4737	b	1725.98	4608.39	72.4737	13.0748	18.5052
Munga-Thirri	-23.7471	137.531	l	459.924	19946.4	22.2078	l	189.511	394.476	10.6092	10.5318	16.737
Munga-Thirri	-25.1522	136.968	l	685.39	16617	21.2014	l	685.39	16617	21.2014	10.5837	17.8503
Rub Al Khali	20.0937	53.4374	b	2118.61	2913.43	127.669	b	2118.61	2913.43	127.669	0.642779	3.87737
East Takla Makan	40.3279	89.4373	b	1150	2733.91	21.389	b	1150	2733.91	21.389	34.9412	37.6958
Central Grand Sand Sea	29.0866	25.0312	s	1455.17	4469.56	48.1851	s	1455.17	4469.56	48.1851	2.80139	8.11809
Munga-Thirri	-24.8712	136.968	l	416.025	6045.69	19.7004	l	214.101	1063.25	8.92063	11.1352	17.967
Rub Al Khali	20.6557	55.4061	l	1574.97	8265.78	28.2288	s	1087.44	2272.33	23.794	1.39725	5.72162
Grand Erg Oriental	29.3677	4.49999	l	1766.42	25743.9	156.324	s	956.634	2849.51	24.7321	1.60977	16.8631
Tengger Desert	38.3606	105.187	l	2750.98	10130.8	37.3882	l	2750.98	10130.8	37.3882	2.23232	21.6904
Rub Al Khali	19.2506	51.1874	b	1034.48	3119.82	33.5163	b	765.899	1332.27	23.9646	0.433138	4.4142
Rub Al Khali	17.0023	46.4062	l	1739.43	33893.2	47.4346	l	1739.43	33893.2	47.4346	1.07867	5.29051
Munga-Thirri	-25.1522	137.812	l	410.544	4093.98	17.6878	l	199.795	681.199	11.138	10.0647	17.049
El Djouf	20.6557	354.374	b	845.361	1852.63	21.5596	b	845.361	1852.63	21.5596	6.96113	11.7756
El Djouf	19.8126	351.843	b	422.13	1064.14	14.8734	b	422.13	1064.14	14.8734	9.1843	13.6702
El Djouf	19.5316	354.374	l	474.79	3579.55	12.4343	b	286.358	428.92	9.12531	7.31691	13.1248
Grand Erg Oriental	31.8969	8.71873	b	1803.01	3364.59	62.1886	b	1803.01	3364.59	62.1886	6.56678	23.8072
Kumtag Desert	40.0468	92.8123	l	2149.74	16750.3	64.8494	l	2149.74	16750.3	64.8494	2.90845	11.1267
Central Grand Sand Sea	27.9625	25.0312	l	1612.11	22863.4	30.1732	l	1612.11	22863.4	30.1732	2.45215	7.55344
Namib Sand Sea	-25.1522	15.1875	l	1461.6	15394.3	46.5135	l	1461.6	15394.3	46.5135	6.57009	12.6526
El Djouf	20.0937	356.343	b	719.654	1184.17	24.9027	b	719.654	1184.17	24.9027	7.26542	12.3378
El Djouf	18.9695	356.343	b	786.922	1368.22	24.3057	b	786.922	1368.22	24.3057	5.88342	12.6392
Idehan Murzuk	25.7143	13.7812	l	1995.62	17880.5	40.2878	s	764.56	1798.61	28.6381	0.827674	8.07417
Grand Erg Oriental	31.6159	7.31248	s	1676.35	3331.21	22.3442	s	1676.35	3331.21	22.3442	2.2376	19.3088
Grand Erg Oriental	29.0866	5.90624	l	1508.3	7478.45	38.8551	l	1508.3	7478.45	38.8551	2.39218	16.9437
Central Takla Makan	38.6417	85.4998	b	1426.53	5853.81	28.1094	b	1426.53	5853.81	28.1094	13.5851	20.248
El Djouf	18.9695	355.499	l	505.869	2297.79	18.1824	l	505.869	2297.79	18.1824	6.00719	12.7872
Grand Erg Oriental	28.8056	6.18749	s	1553.18	3588.74	31.6401	s	1553.18	3588.74	31.6401	2.35352	17.403
El Djouf	22.3419	349.874	l	1544.1	44489.6	45.0296	l	898.937	10841.9	36.8083	5.30751	9.40482
Central Takla Makan	38.9227	82.6873	l	1095.44	12854.8	25.585	b	585.618	2720.26	16.3403	6.36074	10.667
Munga-Thirri	-24.8712	136.125	l	363.922	2971.45	16.7326	l	131.852	238.61	9.3641	5.60778	9.94104
Central Takla Makan	37.2365	81.8436	l	1355.54	18765.8	52.7562	b	967.542	4631.06	42.3346	2.91133	9.81749
Southwest Takla Makan	38.0796	79.3123	b	1015.68	2025.86	31.0943	b	1015.68	2025.86	31.0943	3.21256	7.21746
Aoukar	17.0023	352.124	b	1017.75	1568	21.4914	b	493.414	677.055	16.9373	6.82294	15.6638
Trarza Reion Desert	17.8454	344.531	l	1116.63	22374	29.7639	l	1116.63	22374	29.7639	10.5945	20.9317
Central Takla Makan	40.0468	87.4686	b	2043.86	8191.52	71.1604	b	2043.86	8191.52	71.1604	22.8709	26.2983
Grand Erg Occidental	30.4918	0.281249	b	2024.1	5823.79	44.8419	b	2024.1	5823.79	44.8419	5.93775	23.4482
Central Grand Sand Sea	27.6815	25.5937	l	1435.98	35104.4	37.6611	l	1435.98	35104.4	37.6611	2.42484	6.43095
El Djouf	18.6885	355.781	l	459.074	1737.05	21.2696	l	459.074	1737.05	21.2696	5.67362	13.044
Ergs Iguidi \& Chech	28.2436	356.906	l	1791.31	9649.18	40.8848	l	1791.31	9649.18	40.8848	0.804208	23.0373
Aoukar	17.2834	350.999	b	379.136	453.898	9.84169	b	118.675	210.101	2.38793	8.35927	18.6507
Grand Erg Oriental	30.4918	7.59373	s	1628.22	2273.7	50.6242	s	1628.22	2273.7	50.6242	1.58762	17.9724
Idehan Ubari	26.8384	13.2187	l	2137.56	17087.4	101.334	l	2137.56	17087.4	101.334	3.12579	13.219
Central Grand Sand Sea	28.8056	22.5	s	1694.55	6017.95	65.7534	s	1694.55	6017.95	65.7534	1.63822	11.7175
Munga-Thirri	-24.5902	138.093	l	358.74	8778.73	18.8476	l	124.556	249.309	4.89526	10.4037	17.5315
El Djouf	21.4988	349.874	l	1238.88	10253.2	36.7059	l	1238.88	10253.2	36.7059	8.47547	12.6481
Rub Al Khali	18.6885	53.1561	s	1636.63	2518.44	104.711	s	1636.63	2518.44	104.711	2.39441	4.90368
Badain Jaran Desert	40.0468	101.531	s	2090.35	12345.8	140.052	s	2090.35	12345.8	140.052	6.76634	25.0299
Rub Al Khali	19.5316	53.7186	s	1666.36	2407.32	109.435	s	1666.36	2407.32	109.435	1.94737	4.68086
Kharan Desert	27.9625	64.6874	b	1727.65	3419.25	25.585	b	1727.65	3419.25	25.585	5.40787	6.84056
El Djouf	20.3747	350.156	l	1060.23	44500.8	29.8491	l	1060.23	44500.8	29.8491	10.3196	15.9738
El Djouf	18.4075	355.781	l	435.905	3360.16	17.1249	l	435.905	3360.16	17.1249	5.65191	13.7427
Central Grand Sand Sea	27.9625	26.1562	l	1177.87	14939.8	48.5091	l	1177.87	14939.8	48.5091	3.07294	6.8882
El Djouf	22.0609	353.249	l	1715.56	11612.7	32.4076	b	277.651	462.484	12.0761	9.46553	14.7873
Idehan Ubari	27.1194	11.8125	s	1962.01	3409.51	100.583	s	1962.01	3409.51	100.583	3.7721	14.3795
Rig-e Yalan	30.4918	59.3436	l	1924.73	21785.8	88.9334	s	1080.48	3376.9	62.018	10.5373	24.0251
Ergs Iguidi \& Chech	24.0281	354.937	l	1966.36	43320.5	78.4777	l	1966.36	43320.5	78.4777	7.68702	14.5966
Rub Al Khali	19.2506	51.4686	b	1191.82	4065.89	38.548	b	1191.82	4065.89	38.548	0.287743	4.12213
Rub Al Khali	20.6557	48.9374	l	1467.45	20093.7	23.1118	l	1467.45	20093.7	23.1118	3.44071	6.12474
El Djouf	19.5316	354.093	b	364.574	914.68	8.17014	b	364.574	914.68	8.17014	7.62173	13.4699
Ergs Iguidi \& Chech	28.2436	358.031	l	1648.18	10768.3	33.6528	s	984.824	2335.27	34.5909	5.01105	21.2122
Munga-Thirri	-25.1522	136.125	l	370.537	2511.55	15.4192	l	160.209	287.727	7.76078	5.75439	10.0499
El Djouf	18.1265	356.624	n	974.384	1610.73	23.7088	n	974.384	1610.73	23.7088	5.29648	13.5212
Central Takla Makan	38.6417	82.4061	l	1389.39	14392.3	32.1347	l	1389.39	14392.3	32.1347	6.29568	10.8121
Dakhla Farafra	26.2763	28.6874	l	1446.51	22561.3	50.8118	l	1238.17	13795	42.9657	4.5045	6.0003
Grand Erg Occidental	30.2108	1.6875	l	1942.9	17432.4	27.9388	l	1942.9	17432.4	27.9388	8.49956	25.3087
Munga-Thirri	-25.9953	136.687	l	448.527	3593.47	16.2379	l	191.988	876.207	9.10825	5.61671	10.1557
Rub Al Khali	21.2178	53.7186	b	1979.55	3714.84	102.783	b	1979.55	3714.84	102.783	1.94231	5.17721
El Djouf	20.3747	349.312	l	465.083	2964.53	18.7282	b	263.356	392.566	13.7136	11.6113	16.8853
Munga-Thirri	-24.3091	137.25	l	369.766	4803.7	17.3125	l	205.2	386.42	9.67112	11.3732	17.8497
Rub Al Khali	20.9368	53.1561	l	903.352	5475.6	28.8599	b	528.067	860.035	15.6068	1.85496	5.17388
Grand Erg Occidental	29.6487	359.718	l	1303.54	6383.59	23.9475	l	1303.54	6383.59	23.9475	8.97135	23.6751
El Djouf	18.6885	356.062	l	540.349	1661.53	27.5636	l	540.349	1661.53	27.5636	5.47831	12.7623
Grand Erg Oriental	32.178	7.59373	s	1374.79	2216.49	32.9876	s	1374.79	2216.49	32.9876	3.47736	20.7657
Central Takla Makan	39.4848	82.4061	b	1038.99	4153.43	34.6762	b	1038.99	4153.43	34.6762	5.62017	9.04282
Grand Erg Occidental	29.9297	359.437	l	1329.54	10013.1	28.314	l	1329.54	10013.1	28.314	6.9641	22.7134
Grand Erg Oriental	30.7728	7.59373	s	1772.61	2459.72	41.6012	s	1772.61	2459.72	41.6012	1.58578	18.1952
Grand Erg Oriental	31.8969	7.87498	s	1537.85	4611.53	37.8999	s	1537.85	4611.53	37.8999	3.4263	20.5657
Central Grand Sand Sea	28.2436	25.5937	l	1218.17	14136.7	35.9554	l	1218.17	14136.7	35.9554	2.96703	7.53466
Rub Al Khali	19.2506	46.9687	l	1017.63	15435.9	24.8345	l	1017.63	15435.9	24.8345	1.96205	5.57838
Rub Al Khali	22.904	54.5624	b	1521.83	3399.49	21.5767	b	1521.83	3399.49	21.5767	5.86274	9.9157
An Nafud \& Ad Dahna	29.3677	40.4999	b	1677.72	2081.16	53.6432	b	1677.72	2081.16	53.6432	2.27438	7.38204
Dakhla Farafra	26.5574	28.4062	l	1483.67	22072.8	38.3604	l	821.475	8768.53	32.2882	3.9851	5.73564
Southwest Takla Makan	38.3606	78.7498	b	808.339	2458.83	37.0129	b	808.339	2458.83	37.0129	3.74394	7.59457
Munga-Thirri	-24.8712	137.812	l	375.099	2717.07	16.0844	l	203.338	467.499	12.0249	10.0494	16.8074
Ergs Iguidi \& Chech	25.9953	357.749	l	1630.13	45865	51.2041	l	1630.13	45865	51.2041	8.12186	17.7033
Tengger Desert	38.6417	104.625	l	2680.52	10496.6	68.1072	l	2680.52	10496.6	68.1072	0.86728	26.095
El Djouf	21.4988	351.843	l	1305.02	29824.3	27.8194	l	1305.02	29824.3	27.8194	8.80306	13.7763
El Djouf	20.3747	352.406	l	675.4	10014.6	14.3276	l	290.522	483.878	9.12531	9.11778	13.7033
Kumtag Desert	40.0468	92.5311	l	1995.77	23864.9	31.1284	s	929.852	1512.02	22.9412	3.70904	12.2267
Rig-e Yalan	29.9297	59.3436	s	2272.03	4988.15	163.744	s	2272.03	4988.15	163.744	14.2972	27.7025
Idehan Ubari	27.4005	10.125	l	2118.58	10547.6	109.589	b	1610.74	3338.47	106.178	3.79274	13.5761
El Djouf	21.7799	352.687	l	1460.63	44733.9	27.2906	l	1138.48	19125.7	26.2161	8.39565	13.5611
Central Takla Makan	38.6417	81.5623	l	963.39	6075.52	29.3886	l	963.39	6075.52	29.3886	5.73055	10.6218
El Djouf	17.8454	355.499	b	491.968	697.143	19.0352	b	491.968	697.143	19.0352	6.54465	15.0833
Central Grand Sand Sea	25.7143	26.1562	l	1517.41	34876.4	41.857	n	438.057	902.455	23.5894	1.98939	4.41142
Rub Al Khali	18.4075	45.8437	l	1258.9	15861	26.8301	l	576.507	2588.82	15.0099	3.59564	6.06471
Central Grand Sand Sea	26.2763	25.5937	l	1172.5	18715.9	56.7304	s	548.705	965.736	34.5738	1.41322	4.21265
Central Takla Makan	40.3279	82.4061	l	1130.01	5991.3	16.9031	b	416.852	582.342	12.0249	5.38239	7.9542
Central Takla Makan	40.3279	87.4686	b	1782.66	5000.94	47.7245	b	1782.66	5000.94	47.7245	21.3393	24.2925
El Djouf	21.7799	349.031	l	785.718	18520.3	29.7639	l	248.034	711.144	17.1419	6.23528	10.9043
An Nafud \& Ad Dahna	25.7143	47.2499	n	959.525	1536.24	39.5373	n	959.525	1536.24	39.5373	2.59356	10.2299
Ulan Buh Desert	40.3279	106.594	l	1217.83	5263.92	25.9261	b	604.363	871.227	20.3315	5.67393	16.4004
Idehan Murzuk	24.0281	12.6562	b	2102.98	3639.15	40.0661	b	2102.98	3639.15	40.0661	1.43686	7.59342
Ramlat Al Sabatayn	15.3162	45.8437	l	1134.66	34347.9	28.894	l	658.232	4960.3	20.4339	1.42725	2.72396
Kharan Desert	27.9625	64.1249	l	1949.67	13647.6	20.2462	l	1949.67	13647.6	20.2462	10.1922	15.7593
Rub Al Khali	20.0937	53.7186	s	1493.53	2908.54	19.6834	s	1493.53	2908.54	19.6834	0.277434	4.38126
Central Takla Makan	40.6089	86.6248	t	1439.47	10476.8	73.9406	t	1439.47	10476.8	73.9406	11.1493	15.0273
Trarza Reion Desert	18.1265	344.812	l	1234.41	17315.9	31.3672	b	376.423	596.773	17.6366	8.35451	18.9882
Rub Al Khali	21.2178	50.0624	b	421.061	3140.01	14.157	b	421.061	3140.01	14.157	3.95551	6.66744
Rub Al Khali	18.6885	48.9374	l	1407.87	44907.9	59.4254	l	1407.87	44907.9	59.4254	1.21647	4.73001
El Djouf	19.2506	351.281	n	662.591	2137.79	17.6195	n	662.591	2137.79	17.6195	10.9302	16.8049
Central Grand Sand Sea	29.3677	24.4687	s	1320.06	4297.6	38.8039	s	1320.06	4297.6	38.8039	2.41064	9.50497
Rub Al Khali	20.0937	46.4062	l	1026.97	19388.6	18.3188	l	1026.97	19388.6	18.3188	2.04339	5.207
Central Grand Sand Sea	29.3677	22.2187	s	1688.04	6094.06	49.669	s	1688.04	6094.06	49.669	2.2997	13.6152
Rub Al Khali	18.6885	46.9687	l	966.005	16054.2	36.0919	l	966.005	16054.2	36.0919	2.14272	5.57564
Munga-Thirri	-25.4332	138.375	l	529.656	31839.6	14.8734	l	529.656	31839.6	14.8734	3.31784	6.44168
El Djouf	20.6557	348.749	b	538.351	1170.2	22.7024	b	538.351	1170.2	22.7024	12.4398	16.5584
Idehan Murzuk	25.7143	12.6562	l	2010.56	44388.5	111.073	s	1043.04	4670.42	51.1529	1.02089	8.00209
Grand Erg Oriental	30.2108	6.18749	s	1349.16	5934.29	36.1601	s	1349.16	5934.29	36.1601	1.90032	17.1633
An Nafud \& Ad Dahna	28.5246	39.9374	b	1688.55	3034.03	72.0644	b	1688.55	3034.03	72.0644	2.97934	8.36586
Rub Al Khali	22.6229	52.5936	b	1176.44	4125.34	26.5231	b	1176.44	4125.34	26.5231	6.89589	10.8453
Central Takla Makan	39.4848	83.5311	l	1692.23	15113.4	42.9828	l	1692.23	15113.4	42.9828	6.7382	10.8844
Aoukar	17.2834	351.843	b	1389.25	1877.06	20.6386	b	632.68	756.656	15.9139	7.9769	18.9287
Ergs Iguidi \& Chech	24.3091	357.468	l	2061.34	9645.63	57.3615	l	2061.34	9645.63	57.3615	10.4736	15.7826
El Djouf	21.4988	351.562	l	1409.5	44398.6	36.7571	l	1409.5	44398.6	36.7571	8.16205	12.8438
Munga-Thirri	-25.4332	138.093	l	435.05	5798.4	16.3744	l	173.653	797.269	5.96983	5.90713	10.9524
Ergs Iguidi \& Chech	26.5574	357.468	l	1806.84	41811.1	35.0514	l	1806.84	41811.1	35.0514	6.10716	18.5566
Grand Erg Oriental	31.3349	8.15623	s	1331.13	3081.2	29.6786	s	1331.13	3081.2	29.6786	3.49804	19.9938
Rub Al Khali	18.9695	48.9374	l	1187.22	25418.8	56.2187	l	1187.22	25418.8	56.2187	1.51185	4.74373
Idehan Murzuk	24.5902	12.375	b	2139.56	4865.64	115.03	b	2139.56	4865.64	115.03	0.46897	7.21175
El Djouf	19.8126	349.874	b	533.67	1155.02	15.5386	b	533.67	1155.02	15.5386	10.6634	17.9903
Rub Al Khali	21.2178	53.9999	b	1408.29	3817.27	104.046	b	1408.29	3817.27	104.046	1.80274	4.94551
Badain Jaran Desert	40.3279	101.531	l	1400.88	5707.64	74.367	l	1400.88	5707.64	74.367	6.99865	27.5006
Ergs Iguidi \& Chech	24.0281	354.374	l	1789.96	33297.9	92.1059	l	1789.96	33297.9	92.1059	7.13683	14.7336
Grand Erg Oriental	31.3349	5.90624	s	2344.91	7093.02	41.0554	s	2344.91	7093.02	41.0554	2.61074	17.8638
Idehan Murzuk	25.1522	13.2187	s	2548.15	3695.13	107.883	s	2548.15	3695.13	107.883	0.596878	7.84738
El Djouf	18.4075	355.499	b	666.618	887.136	25.6362	b	666.618	887.136	25.6362	5.68273	13.653
Grand Erg Oriental	30.4918	9.84373	b	2207.09	3609.49	43.4774	b	2207.09	3609.49	43.4774	4.10965	19.4509
Grand Erg Oriental	31.3349	8.99998	s	1447.06	2699.09	45.5242	s	1447.06	2699.09	45.5242	5.68564	22.5174
Rub Al Khali	21.2178	55.1249	s	1837.88	2448.24	115.508	s	1837.88	2448.24	115.508	1.06367	5.03622
Trarza Reion Desert	17.2834	345.093	l	1505.49	38245.1	31.5889	l	1505.49	38245.1	31.5889	7.89147	15.9513
Grand Erg Oriental	30.7728	8.15623	s	1520	3479.21	45.4048	s	1520	3479.21	45.4048	1.89057	17.848
Rub Al Khali	17.5644	46.9687	l	1507.79	37676.2	33.3628	l	1507.79	37676.2	33.3628	0.222933	4.62899
Grand Erg Oriental	29.6487	7.31248	s	1687.4	2932.9	99.0309	s	1687.4	2932.9	99.0309	1.08627	16.5501
East Erg Issaouane	27.9625	7.03124	s	2170.75	4253.93	91.2531	s	2170.75	4253.93	91.2531	5.17319	17.8896
Southwest Takla Makan	38.9227	78.4686	b	1377.5	6438.41	27.0689	b	1377.5	6438.41	27.0689	4.08574	8.57772
Rub Al Khali	18.9695	47.8124	l	1408.51	45122.6	34.4544	l	1408.51	45122.6	34.4544	1.80791	4.71885
Central Takla Makan	39.7658	81.8436	b	1075.82	2567.87	31.2137	b	1075.82	2567.87	31.2137	5.49074	8.454
Central Grand Sand Sea	28.5246	25.0312	l	1492.42	14662.2	35.3926	s	621.269	1581.15	23.5382	2.81232	8.37956
Ergs Iguidi \& Chech	27.4005	357.749	l	2289.1	35953	106.195	l	2289.1	35953	106.195	5.52985	18.8858
Grand Erg Oriental	29.0866	5.62499	l	1587.14	12864.4	45.1831	l	1587.14	12864.4	45.1831	2.41393	16.3399
Central Takla Makan	37.7986	80.7186	b	1049.95	3797.71	26.3866	b	1049.95	3797.71	26.3866	2.86161	7.79292
Grand Erg Occidental	31.0539	1.6875	b	1671.88	4536.64	54.5301	b	1671.88	4536.64	54.5301	4.19704	23.6956
Ergs Iguidi \& Chech	25.7143	357.749	l	1736.24	46129.1	36.0919	l	1736.24	46129.1	36.0919	8.50883	17.4978
El Djouf	20.0937	351.843	b	650.079	3151.3	19.6152	b	327.373	409.45	13.8329	10.4439	14.9784
El Djouf	21.2178	350.999	l	1168.47	44119.3	33.2093	l	297.169	1560.9	13.6283	7.02212	11.1239
Rub Al Khali	19.2506	51.7499	b	1216.16	3451.81	48.9526	b	1216.16	3451.81	48.9526	0.401465	3.70554
Rub Al Khali	18.9695	50.9061	l	1522.74	45209.7	37.8658	b	883.601	2457.32	29.4057	0.280179	4.39675
Grand Erg Oriental	30.7728	7.31248	s	1755.95	3158.73	32.3906	s	1755.95	3158.73	32.3906	1.55842	17.9004
Rub Al Khali	18.9695	52.3124	s	1580.66	9280.54	96.4554	s	1148.35	2613.86	76.7549	0.548191	3.14999
El Djouf	21.2178	353.249	l	571.385	6435.13	23.8964	l	276.169	1233.39	13.8159	8.87138	13.6518
Central Takla Makan	38.9227	86.0623	b	1907.37	5850.97	55.2636	b	1907.37	5850.97	55.2636	15.8723	21.639
Grand Erg Occidental	31.3349	1.6875	b	1648.87	4618.93	50.8629	b	1648.87	4618.93	50.8629	2.78337	22.5718
Rub Al Khali	19.8126	47.5312	l	1178.91	18518.7	19.6834	l	1178.91	18518.7	19.6834	2.36007	5.23047
Central Takla Makan	38.9227	85.2186	b	1767.99	5027.81	66.9474	b	1767.99	5027.81	66.9474	12.2065	17.5401
Central Takla Makan	39.2037	85.2186	b	1662.55	4945.11	58.4361	b	1662.55	4945.11	58.4361	13.0514	17.7567
Rub Al Khali	20.9368	49.4999	l	1268.62	16788.6	24.7321	l	539.666	4511.6	13.253	3.62792	6.29436
El Djouf	20.0937	354.656	b	813.491	1746.38	18.8817	b	813.491	1746.38	18.8817	6.6148	11.9381
Rub Al Khali	21.4988	50.3436	b	1422	4773.99	14.5152	b	1422	4773.99	14.5152	4.2706	6.91632
Aoukar	17.5644	351.562	t	1514.11	5807.3	25.2438	t	1514.11	5807.3	25.2438	7.94772	17.5764
Badain Jaran Desert	41.1709	102.656	l	1460.74	8350.26	53.9161	l	1460.74	8350.26	53.9161	13.5224	36.1399
Rub Al Khali	19.2506	49.4999	b	1223.49	4471.26	28.6381	b	1223.49	4471.26	28.6381	1.58735	4.88863
Rub Al Khali	23.7471	55.4061	l	1262	4605.3	20.2121	l	1262	4605.3	20.2121	2.86752	10.4525
El Djouf	21.4988	352.687	l	1582.85	44753.9	33.414	l	1582.85	44753.9	33.414	9.08109	14.1623
Rub Al Khali	22.0609	54.5624	b	2014.73	3899	97.6494	b	2014.73	3899	97.6494	3.0611	6.05797
Grand Erg Oriental	31.6159	8.71873	b	1522.94	2911.31	44.9443	b	1522.94	2911.31	44.9443	5.78	22.7817
Grand Erg Occidental	30.4918	1.96875	l	1872.64	20961.7	48.2533	l	1872.64	20961.7	48.2533	6.84461	24.5769
An Nafud \& Ad Dahna	25.9953	47.2499	n	866.663	1243.46	34.7103	n	866.663	1243.46	34.7103	3.03822	10.5187
Ergs Iguidi \& Chech	27.6815	358.031	l	2672.34	44981.7	84.004	s	824.049	4429.67	43.1022	6.30518	20.6399
Grand Erg Oriental	31.6159	8.15623	s	1537.98	3306.37	36.8594	s	1537.98	3306.37	36.8594	4.17496	20.8716
Trarza Reion Desert	18.4075	344.531	l	1217.28	19582.8	25.7726	l	1217.28	19582.8	25.7726	9.76017	19.6892
El Djouf	19.8126	350.437	b	1761.53	4924.4	37.1323	b	453.048	644.983	16.4767	10.2989	16.9421
El Djouf	19.2506	353.249	b	573.194	1811.11	17.5513	b	573.194	1811.11	17.5513	7.65342	13.8416
Grand Erg Oriental	32.74	7.87498	l	1498.18	6602.25	30.7873	b	711.928	998.233	22.3101	6.47117	24.3018
El Djouf	22.3419	350.156	l	1531.85	44543.9	42.3517	l	1531.85	44543.9	42.3517	5.64342	9.74832
Grand Erg Occidental	31.3349	1.96875	b	1353.73	7176.13	44.3985	b	1353.73	7176.13	44.3985	2.80571	22.8778
Central Takla Makan	38.3606	82.9686	t	1500.49	17880.5	34.2327	b	738.684	1797.7	22.1225	5.95366	11.6649
Central Grand Sand Sea	27.6815	25.8749	l	1386.52	24200.9	58.4702	l	1386.52	24200.9	58.4702	2.71583	6.20063
El Djouf	17.5644	356.062	b	514.438	789.386	18.7964	b	514.438	789.386	18.7964	5.08259	13.1693
Rub Al Khali	19.8126	51.4686	b	847.255	2907.5	15.4874	b	847.255	2907.5	15.4874	1.52574	4.68777
Idehan Ubari	25.4332	10.9687	l	2275.01	17639.6	75.5951	b	1098.17	2074.17	26.9495	2.34439	8.43969
El Djouf	21.2178	353.812	l	1737.58	13677.1	42.2323	b	360.089	696.304	17.9095	9.16137	14.1507
Idehan Murzuk	24.3091	12.375	b	1658.68	4690.99	59.7665	b	1658.68	4690.99	59.7665	0.0761049	6.85803
Rub Al Khali	20.0937	54.8436	s	1416.77	2158.24	18.5918	s	1416.77	2158.24	18.5918	2.55363	6.58099
Central Grand Sand Sea	25.7143	25.8749	l	1161.2	8817.56	46.7182	n	717.153	1464.95	33.6869	1.92514	4.69934
El Djouf	18.4075	353.249	t	550.03	2323.58	19.4958	b	423.046	662.473	13.7818	7.8128	15.1803
An Nafud \& Ad Dahna	27.9625	40.2187	b	1433.39	1833.7	56.1164	b	1433.39	1833.7	56.1164	2.62325	5.99399
El Djouf	17.8454	355.781	b	436.642	826.691	15.7774	b	436.642	826.691	15.7774	5.9429	14.5432
An Nafud \& Ad Dahna	26.8384	44.7187	s	1703.11	5259.83	31.7595	s	1703.11	5259.83	31.7595	1.7299	9.83157
East Registan Desert	31.0539	65.5311	b	2513.32	7751.02	33.7722	b	2513.32	7751.02	33.7722	5.14663	7.80243
Central Takla Makan	40.3279	83.2498	b	1081.08	2345.73	20.7409	b	1081.08	2345.73	20.7409	5.55426	8.68463
An Nafud \& Ad Dahna	25.7143	47.5312	n	1796.44	5345.45	44.1085	n	641.931	802.869	29.2181	3.02588	10.3324
Rub Al Khali	19.5316	54.2811	b	1392.45	4336.36	24.9027	b	1392.45	4336.36	24.9027	4.63596	7.85104
An Nafud \& Ad Dahna	28.8056	40.4999	l	1120.17	6649.4	25.1415	l	1120.17	6649.4	25.1415	2.64462	6.72989
Central Grand Sand Sea	27.4005	25.5937	l	1503.7	21261.8	33.2434	l	1503.7	21261.8	33.2434	2.19958	5.66676
An Nafud \& Ad Dahna	28.8056	39.6562	b	1529.63	5978.08	65.8387	b	1529.63	5978.08	65.8387	2.32016	8.19422
Rub Al Khali	21.2178	54.2811	b	1160.55	3297.56	44.8761	b	1160.55	3297.56	44.8761	1.57064	4.92462
Idehan Ubari	27.6815	10.4062	l	2406.37	42780.3	56.3211	l	2406.37	42780.3	56.3211	5.00588	15.2972
Rub Al Khali	20.9368	52.8749	l	1367.73	17318.1	23.9134	b	872.804	5182.88	16.2891	2.29983	5.73497
Rub Al Khali	22.904	55.1249	l	1340.03	10834.5	24.9027	l	1340.03	10834.5	24.9027	4.26379	9.46101
An Nafud \& Ad Dahna	27.9625	39.9374	b	1921.39	2328.72	87.1083	b	1921.39	2328.72	87.1083	2.81719	6.62608
Ergs Iguidi \& Chech	27.1194	358.312	l	1505.86	34926.2	18.9329	l	1505.86	34926.2	18.9329	8.00993	19.7669
Central Takla Makan	38.3606	84.3748	b	1416.79	2624.26	42.437	b	1416.79	2624.26	42.437	9.25763	16.128
El Djouf	19.5316	352.968	b	435.244	1026.91	16.3914	b	435.244	1026.91	16.3914	8.41888	14.237
An Nafud \& Ad Dahna	27.6815	39.6562	b	1952.79	2633.2	84.8057	b	1952.79	2633.2	84.8057	3.07507	7.6183
Aoukar	17.2834	351.562	b	1171.84	2170.04	21.8325	b	520.596	654.839	14.0376	7.38058	17.2683
Trarza Reion Desert	18.1265	344.249	l	1083.48	19101.4	18.1312	l	1083.48	19101.4	18.1312	11.2961	22.3376
Rub Al Khali	20.0937	47.2499	l	968.222	4017.55	16.1185	l	968.222	4017.55	16.1185	2.60127	5.19873
An Nafud \& Ad Dahna	26.8384	45.5624	s	1935.22	5921.58	26.9495	s	1935.22	5921.58	26.9495	2.02818	10.0668
Grand Erg Oriental	29.9297	5.90624	s	1439.78	4734.69	52.5345	s	1439.78	4734.69	52.5345	2.29547	16.774
Munga-Thirri	-24.5902	138.375	l	277.288	6364.98	13.3042	l	113.249	265.59	3.82069	6.84156	12.3503
Grand Erg Oriental	32.178	9.28123	b	1266.23	3066.43	48.4921	b	1266.23	3066.43	48.4921	10.3363	29.7189
Rub Al Khali	20.3747	51.4686	b	601.845	2844.33	13.3212	b	601.845	2844.33	13.3212	2.57106	5.49654
Grand Erg Oriental	33.0211	8.43748	b	1219.44	2024.82	30.3608	b	1219.44	2024.82	30.3608	7.67801	25.5782
Rub Al Khali	22.6229	53.1561	b	1926.53	3642.67	25.1415	b	1926.53	3642.67	25.1415	6.25665	10.1293
Rub Al Khali	20.0937	52.3124	b	793.879	2648.05	22.7706	b	793.879	2648.05	22.7706	1.6891	4.77276
Ergs Iguidi \& Chech	26.2763	358.874	l	1857.99	44961.5	69.8982	l	1857.99	44961.5	69.8982	8.14975	17.7013
Rub Al Khali	18.6885	53.4374	s	1690.62	2073.98	79.1088	s	1690.62	2073.98	79.1088	4.9214	7.71172
Rub Al Khali	20.3747	50.3436	l	1196.95	14694.9	23.5723	b	424.87	2337.29	11.2915	2.94562	5.75029
Idehan Ubari	28.2436	11.8125	s	1387.62	5042.08	31.3331	s	1387.62	5042.08	31.3331	1.96354	13.622
El Djouf	17.5644	358.031	l	834.265	19647.2	28.1435	b	432.014	747.636	20.5533	3.32984	11.1788
An Nafud \& Ad Dahna	27.9625	40.4999	b	1253.62	1648.15	45.1149	b	1253.62	1648.15	45.1149	2.47935	5.83093
Rub Al Khali	18.9695	46.4062	l	1175.11	14753.5	33.8916	l	1175.11	14753.5	33.8916	2.3315	6.36143
Grand Erg Oriental	29.9297	7.59373	s	1720.66	3066.44	109.896	s	1720.66	3066.44	109.896	1.07876	16.6227
Grand Erg Oriental	30.2108	8.99998	s	1724.16	3168.06	126.27	s	1724.16	3168.06	126.27	2.58938	18.0031
El Djouf	20.3747	349.874	l	1023.03	34638	18.8647	b	306.739	817.21	10.1487	10.4466	15.8187
East Registan Desert	30.7728	65.5311	t	1902.81	18947.5	22.8559	t	1902.81	18947.5	22.8559	4.85729	7.7985
El Djouf	20.6557	351.562	l	1311.74	44372.5	33.9257	l	1311.74	44372.5	33.9257	9.58076	15.0588
Rub Al Khali	19.5316	48.9374	l	1380.44	40332.1	44.0403	l	1380.44	40332.1	44.0403	2.13662	5.06297
Idehan Murzuk	25.1522	13.5	s	2561.04	3459.11	81.9572	s	2561.04	3459.11	81.9572	0.617789	8.05505
Central Grand Sand Sea	28.2436	25.8749	l	1060.78	7359.36	43.5798	l	1060.78	7359.36	43.5798	3.02838	7.04635
East Erg Issaouane	27.9625	6.74999	s	2603.2	8629.91	75.9874	s	2603.2	8629.91	75.9874	4.97888	18.1566
Aoukar	17.2834	350.718	t	1251.68	5446.43	22.7024	t	1251.68	5446.43	22.7024	8.14708	18.3764
Idehan Ubari	26.8384	12.375	b	2357.87	6849.5	107.031	b	2357.87	6849.5	107.031	3.389	12.3535
Grand Erg Oriental	30.2108	5.90624	s	1655.82	5555.65	58.2144	s	1655.82	5555.65	58.2144	1.88227	16.9125
Grand Erg Oriental	32.178	7.31248	s	1659.77	2603.45	22.6854	s	1659.77	2603.45	22.6854	3.11232	20.2328
Southwest Takla Makan	38.3606	79.0311	b	1393.36	2218.46	42.6758	b	1393.36	2218.46	42.6758	3.21515	6.85739
Grand Erg Oriental	31.8969	8.15623	s	1718.91	2865.83	56.2358	s	1718.91	2865.83	56.2358	4.22074	21.2968
Rub Al Khali	21.4988	54.2811	b	1344.93	3427.6	98.1099	b	1344.93	3427.6	98.1099	2.05634	5.2869
El Djouf	19.8126	353.531	l	735.184	3031.13	15.7774	b	335.578	424.264	11.5132	7.21299	12.0553
Rub Al Khali	20.0937	46.9687	l	1163.62	7091.95	32.7829	n	538.732	875.544	19.1035	2.37951	4.99966
Grand Erg Occidental	30.4918	358.593	l	1916.92	12806.5	49.7372	l	1916.92	12806.5	49.7372	5.32863	23.5624
Munga-Thirri	-24.0281	138.375	l	372.306	10555.9	19.6322	l	118.646	255.218	3.66718	9.16637	16.1075
Rub Al Khali	22.6229	54.8436	b	1350.35	3627.66	65.7534	b	1350.35	3627.66	65.7534	4.47422	8.38701
Central Grand Sand Sea	28.2436	23.3437	l	1583.1	20807.1	51.2552	s	889.342	3315.73	35.1197	1.48425	8.82558
Rub Al Khali	19.2506	52.0311	s	1298.37	2886.84	57.1569	s	1298.37	2886.84	57.1569	0.465393	3.24971
Central Grand Sand Sea	25.4332	26.9999	l	1092.9	28838	27.0348	s	84.0784	151.734	3.66718	3.20755	6.00716
El Djouf	18.9695	356.062	b	695.752	1823.43	19.8028	b	695.752	1823.43	19.8028	5.70347	12.3849
El Djouf	18.1265	356.343	b	1185.14	2188.14	38.241	b	1185.14	2188.14	38.241	5.53084	13.9549
Rub Al Khali	20.9368	50.6249	b	843.881	2828.49	15.7774	b	843.881	2828.49	15.7774	3.66749	6.32758
Rub Al Khali	22.0609	53.4374	b	2047.1	3833.75	44.8078	b	2047.1	3833.75	44.8078	3.9423	7.43184
Munga-Thirri	-24.0281	136.125	l	466.447	4411.45	20.161	l	181.971	341.71	8.78418	9.84141	16.1431
Grand Erg Oriental	30.4918	6.46874	s	1153.13	2785.92	29.491	s	1153.13	2785.92	29.491	1.84589	18.0513
Sinai Negev Erg	30.7728	32.9062	s	899.456	3908.68	30.6849	s	899.456	3908.68	30.6849	5.39773	10.8795
El Djouf	22.3419	355.218	l	1666.35	25846.4	48.6626	l	1666.35	25846.4	48.6626	7.88689	13.3697
Rub Al Khali	17.8454	45.2812	l	1456.19	13469.3	30.6849	l	1456.19	13469.3	30.6849	3.34978	5.37598
Rub Al Khali	24.3091	55.4061	l	2186.22	23214.3	30.5826	l	1632.44	6720.44	28.314	2.72108	9.70693
Trarza Reion Desert	18.6885	345.656	b	1289.75	3566.44	29.9344	b	1289.75	3566.44	29.9344	8.95404	19.4962
Central Grand Sand Sea	25.9953	26.4374	l	1631.84	46318	54.6495	l	1631.84	46318	54.6495	2.51582	5.31622
Rub Al Khali	21.7799	53.4374	b	1617.08	3564.66	47.5369	b	1617.08	3564.66	47.5369	3.04331	6.22957
El Djouf	17.2834	358.031	l	739.184	20937	28.2629	b	319.356	431.652	15.6068	2.57176	9.58717
Rub Al Khali	19.5316	50.9061	b	985.822	5255.31	23.0265	b	487.334	1110.8	10.2169	1.22241	4.94223
Rub Al Khali	21.2178	55.4061	s	1489.77	2836.76	33.5504	s	1489.77	2836.76	33.5504	1.3146	5.07901
Rub Al Khali	23.185	53.4374	t	620.779	3706.27	31.7765	t	620.779	3706.27	31.7765	8.47118	12.7389
Ergs Iguidi \& Chech	25.9953	358.874	l	2350.46	45939.9	65.6681	l	2350.46	45939.9	65.6681	9.54958	18.4518
Ergs Iguidi \& Chech	25.4332	357.468	l	1550.02	31225.2	43.2386	b	530.555	1498.25	32.9023	10.7607	19.8993
Southwest Takla Makan	38.6417	78.7498	b	1468.53	1665.07	47.264	b	1468.53	1665.07	47.264	3.39323	7.67425
Wahiba Sands	21.4988	58.7811	l	1487.5	16171.3	30.9408	l	1487.5	16171.3	30.9408	5.59051	9.6544
Central Grand Sand Sea	28.2436	23.0625	l	1290.72	5611.39	44.262	l	1290.72	5611.39	44.262	1.40842	9.2808
El Djouf	21.7799	353.531	l	1315.83	5707.09	26.9325	b	327.06	550.585	15.8456	9.64985	14.6957
Grand Erg Occidental	31.8969	2.81249	l	1634.89	11850.8	67.3056	s	1259.6	4027.89	49.976	1.6276	21.8613
Grand Erg Occidental	29.9297	0.843748	l	1256	17259.4	27.7512	l	1256	17259.4	27.7512	9.31814	24.4513
Munga-Thirri	-24.5902	136.406	l	273.973	5577.05	16.0844	l	123.491	264.892	3.82069	10.634	17.4305
Trarza Reion Desert	17.8454	345.374	l	1109.11	14869.3	31.4695	l	1109.11	14869.3	31.4695	8.39697	18.7229
Rub Al Khali	21.4988	52.5936	l	786.406	5312.38	24.681	b	454.986	861.832	18.7282	3.7702	7.13205
El Djouf	21.4988	351.281	l	1171.68	26891.5	34.625	l	359.638	2158.69	15.0781	7.32999	11.6077
Rub Al Khali	19.8126	51.7499	b	829.387	2509.01	20.7068	b	829.387	2509.01	20.7068	1.37524	4.78646
Ergs Iguidi \& Chech	24.8712	357.749	l	1921.33	45493.6	48.168	b	579.018	4000.16	21.4061	9.91169	16.554
Rub Al Khali	19.5316	52.3124	b	1853.23	2916.79	58.4702	b	1853.23	2916.79	58.4702	0.784195	3.20414
Central Takla Makan	37.7986	82.1248	t	1950.03	11812.3	83.2194	t	1950.03	11812.3	83.2194	3.54692	9.4351
Central Grand Sand Sea	27.1194	23.0625	l	1670.68	12615.7	49.0379	l	1670.68	12615.7	49.0379	0.563253	7.52943
Central Takla Makan	40.0468	82.9686	b	1083.29	3656.22	25.9261	b	1083.29	3656.22	25.9261	5.74911	8.80981
El Djouf	20.3747	356.343	b	682.159	1111.65	26.2502	b	682.159	1111.65	26.2502	7.76434	12.4012
El Djouf	20.9368	353.812	l	464.774	1936.57	14.5664	b	300.35	645.467	15.4192	8.2637	12.8687
Central Takla Makan	39.7658	82.4061	b	1273.52	2360.98	37.4905	b	1273.52	2360.98	37.4905	6.09189	9.06532
An Nafud \& Ad Dahna	28.8056	41.0624	l	1245.93	5325.28	36.3307	b	910.574	1554.41	25.6873	2.3895	6.14967
Central Takla Makan	40.0468	83.2498	b	1240.91	3774.61	41.4306	b	1240.91	3774.61	41.4306	5.7856	9.08749
Ergs Iguidi \& Chech	28.2436	355.781	s	1748.2	4798.52	39.3156	s	1748.2	4798.52	39.3156	1.93191	22.3644
Central Takla Makan	40.0468	86.9061	n	1815.78	5036.81	95.7731	n	1815.78	5036.81	95.7731	18.0504	21.4721
El Djouf	21.7799	353.812	l	1060.59	3329.51	28.5358	b	486.808	788.504	22.7195	10.2694	15.4337
Grand Erg Oriental	32.459	8.43748	b	1360.63	3922.89	62.9732	b	1360.63	3922.89	62.9732	5.23401	23.625
Rub Al Khali	21.2178	49.4999	l	1287.82	19138	20.3486	l	1287.82	19138	20.3486	3.86568	6.58251
Southwest Takla Makan	38.6417	78.4686	b	637.518	1173.45	28.2288	b	637.518	1173.45	28.2288	3.4406	7.18699
Rub Al Khali	18.1265	46.6874	l	1130.78	36824.6	24.3057	l	1130.78	36824.6	24.3057	2.29503	5.21595
Central Takla Makan	40.0468	88.0311	n	1847.89	4397.07	31.5548	n	1847.89	4397.07	31.5548	28.9335	32.0216
Central Takla Makan	38.0796	80.9998	b	505.6	1224.6	23.6064	n	53.6511	128.266	0	4.10832	8.76212
El Djouf	20.3747	350.718	l	1122.93	41552.2	36.8253	l	1122.93	41552.2	36.8253	10.1447	15.9989
Rub Al Khali	19.8126	52.3124	b	1049	2480.48	38.0193	b	1049	2480.48	38.0193	1.44139	3.90437
Grand Erg Oriental	31.0539	9.56248	b	1713.17	4866.49	44.262	b	1713.17	4866.49	44.262	5.02605	21.452
El Djouf	19.2506	354.656	l	490.064	1821.52	21.8837	b	352.701	439.243	15.6239	7.2001	13.5754
Central Takla Makan	38.9227	84.6561	b	1370.5	3821.32	55.1442	b	1370.5	3821.32	55.1442	10.1407	15.1814
Grand Erg Occidental	29.9297	358.874	l	1305.93	5834.87	30.8214	l	1305.93	5834.87	30.8214	6.17148	22.5058
Northwest Takla Makan	39.2037	79.0311	b	994.107	3019.1	18.677	b	994.107	3019.1	18.677	4.53945	8.3868
Grand Erg Oriental	28.8056	5.34374	l	1534.74	11180.5	60.7899	s	1123.86	3958.85	46.5476	1.6755	15.5957
Munga-Thirri	-24.3091	137.812	l	395.212	10773.1	20.485	l	124.734	238.885	3.15548	10.4715	17.1304
An Nafud \& Ad Dahna	25.9953	46.9687	n	946.732	1944.63	28.7746	n	946.732	1944.63	28.7746	2.30861	10.4944
Northwest Takla Makan	39.2037	80.7186	l	1470.61	13586.7	27.4612	b	207.02	288.102	8.73301	5.01932	8.51607
El Djouf	22.6229	355.499	l	1471.38	30344.6	57.6515	l	1305.14	18631.8	61.421	7.90854	12.467
Central Grand Sand Sea	27.4005	26.7187	l	1382.17	25761.5	50.0272	l	1382.17	25761.5	50.0272	3.17264	5.88996
Northwest Takla Makan	39.4848	79.8748	b	1567.85	2147.95	34.8297	b	1567.85	2147.95	34.8297	4.87445	8.17716
Central Takla Makan	38.9227	83.5311	l	1595.69	15581.9	45.6266	b	907.152	2483.59	34.1474	7.63988	12.1171
Trarza Reion Desert	19.5316	346.218	l	2401.76	32414.6	36.416	b	508.989	763.46	15.6068	7.99379	16.2514
Grand Erg Oriental	30.2108	7.59373	s	1963.88	2812.67	83.1683	s	1963.88	2812.67	83.1683	1.4947	17.5078
Central Takla Makan	37.2365	80.7186	b	1979.89	3458.78	22.4466	b	1979.89	3458.78	22.4466	6.92717	10.3869
Grand Erg Oriental	29.9297	6.46874	s	1428.75	4844.67	41.4477	s	1428.75	4844.67	41.4477	1.99662	17.4961
Idehan Ubari	27.6815	11.25	l	2141.18	20461.9	61.0117	l	2141.18	20461.9	61.0117	5.17839	16.1108
Central Grand Sand Sea	28.2436	25.0312	l	1379.08	17278.3	35.3073	s	628.384	2354.8	26.9325	2.57137	7.91878
Central Takla Makan	39.2037	84.6561	b	1378.2	2995.01	55.1101	b	1378.2	2995.01	55.1101	10.6378	15.2243
El Djouf	17.8454	356.624	l	1039.85	23768.3	22.3442	b	407.73	639.05	16.272	5.11001	13.6353
Munga-Thirri	-25.9953	136.968	l	625.468	8026.81	21.4573	l	625.468	8026.81	21.4573	4.25824	7.50325
Southwest Takla Makan	38.3606	79.5936	b	997.932	2957.64	30.9067	b	997.932	2957.64	30.9067	3.3093	7.35791
Central Takla Makan	40.3279	86.9061	b	1690.32	6404.36	93.8116	b	1690.32	6404.36	93.8116	16.8887	20.0024
Northwest Takla Makan	39.2037	79.5936	b	1206.66	2038.95	19.5981	b	1206.66	2038.95	19.5981	4.58861	8.15608
Idehan Murzuk	24.8712	13.2187	s	2801.67	3480.35	67.3738	s	2801.67	3480.35	67.3738	0.837674	7.90435
Grand Erg Oriental	29.3677	7.03124	s	1906.49	2923.06	84.908	s	1906.49	2923.06	84.908	1.36385	16.6433
Central Takla Makan	38.0796	81.2811	l	789.768	4458.65	29.7468	l	789.768	4458.65	29.7468	4.12448	9.02153
Rub Al Khali	20.3747	50.9061	t	537.657	3050.72	10.8651	t	537.657	3050.72	10.8651	2.72466	5.60147
Idehan Ubari	27.6815	10.9687	l	2064.22	16286.7	78.58	l	2064.22	16286.7	78.58	5.66188	16.6923
Idehan Ubari	27.9625	11.5312	l	2092.73	25312.9	46.667	l	2092.73	25312.9	46.667	4.23815	16.6911
Ergs Iguidi \& Chech	27.1194	358.031	l	1440.53	21713.3	43.3751	s	703.848	4119.19	29.0475	7.46454	19.2463
An Nafud \& Ad Dahna	29.0866	39.0937	l	1125.59	3995.98	33.6357	l	1125.59	3995.98	33.6357	1.49998	7.62206
Badain Jaran Desert	40.6089	102.094	n	1638.88	5957.8	133.042	n	1638.88	5957.8	133.042	5.86965	25.5664
Central Grand Sand Sea	26.2763	26.1562	l	1436.25	25730	39.2303	s	395.702	771.845	22.6342	1.5844	3.77563
East Erg Issaouane	27.1194	7.31248	s	2536.88	5586.78	127.038	s	2536.88	5586.78	127.038	2.76651	8.57148
Munga-Thirri	-25.1522	137.25	l	406.539	4445.74	20.468	l	205.191	916.961	8.98886	10.5923	17.7195
Central Takla Makan	39.7658	82.6873	b	1047.67	3358.71	33.5675	b	1047.67	3358.71	33.5675	6.20194	9.36412
Central Grand Sand Sea	28.8056	23.3437	l	1244.69	10708.4	38.9062	l	1244.69	10708.4	38.9062	2.1699	9.96536
Central Grand Sand Sea	28.5246	23.3437	l	1410.69	5833.22	44.9102	l	1410.69	5833.22	44.9102	1.78342	9.6587
Wahiba Sands	22.0609	58.7811	l	1049.38	17380.1	53.4726	l	677.328	4321.33	37.5246	3.04392	5.73579
El Djouf	22.3419	354.093	l	1076.66	6296.83	31.4525	b	392.15	757.714	21.389	10.165	16.0787
Rub Al Khali	18.4075	46.1249	l	1450.09	26208.5	24.374	l	1450.09	26208.5	24.374	3.28757	5.88642
Grand Erg Oriental	29.3677	6.74999	s	1606.21	3818.05	59.1013	s	1606.21	3818.05	59.1013	1.83141	17.2666
Rub Al Khali	22.6229	53.9999	b	1919.5	3714.76	105.223	b	1919.5	3714.76	105.223	4.62232	7.94577
An Nafud \& Ad Dahna	29.0866	41.3437	l	1055.13	8838.24	23.8793	b	635.559	1481.27	19.7004	2.30616	6.65319
Rub Al Khali	17.2834	46.1249	l	1374.82	45319.4	49.8054	l	852.26	10695.6	40.5096	1.12287	4.50649
Rub Al Khali	18.9695	53.7186	s	1711.62	2658.35	66.9985	s	1711.62	2658.35	66.9985	5.10429	7.82076
El Djouf	18.6885	351.843	t	683.095	1355.71	18.4212	b	490.129	692.548	14.6517	12.2699	18.5595
Kumtag Desert	39.7658	91.9686	l	2120.18	27017.4	43.8868	s	1127.81	3006.26	32.527	3.42151	11.0959
Rub Al Khali	17.2834	46.6874	l	1636.46	45011.2	61.404	l	1636.46	45011.2	61.404	0.488555	5.27117
Kharan Desert	27.9625	63.8436	l	1760.47	8571.3	18.0971	b	842.398	1144.29	13.1848	11.6684	18.8513
Grand Erg Oriental	32.178	8.71873	b	1567.96	3837.11	70.6657	b	1567.96	3837.11	70.6657	6.35705	24.3785
Central Grand Sand Sea	26.8384	26.7187	l	712.296	8418.95	33.7722	s	328.232	1716.34	17.6878	2.8624	5.56047
El Djouf	19.8126	349.593	b	835.579	1871.66	19.274	b	835.579	1871.66	19.274	10.6931	17.7692
El Djouf	18.1265	354.656	b	629.162	2933.89	21.372	b	629.162	2933.89	21.372	7.27429	14.5656
Rub Al Khali	26.5574	49.2186	l	1726.01	5828.14	29.6786	b	408.491	476.739	14.0206	10.1899	15.5351
Rub Al Khali	18.9695	47.5312	l	893.153	10842.4	27.8023	l	893.153	10842.4	27.8023	1.96595	4.95951
El Djouf	20.6557	354.656	b	1073	2104.13	21.389	b	547.88	756.062	16.4085	6.68417	11.3864
El Djouf	20.3747	353.531	b	1005.83	2354.3	24.8174	b	1005.83	2354.3	24.8174	8.66675	13.2921
Grand Erg Oriental	32.74	7.31248	l	1473.8	19285.3	22.2419	b	730.479	979.039	17.2272	5.76971	22.5414
Ergs Iguidi \& Chech	26.8384	357.187	l	1810.73	46113.9	29.8491	s	589.932	1317.54	15.1293	4.29468	20.1107
El Djouf	18.9695	350.718	b	936.881	1667	28.0241	b	936.881	1667	28.0241	12.7614	19.1432
Grand Erg Oriental	29.0866	6.74999	s	1849.92	2881.17	67.8343	s	1849.92	2881.17	67.8343	1.73836	16.8286
Ergs Iguidi \& Chech	26.2763	358.593	l	1953.85	46324.7	72.5761	l	1953.85	46324.7	72.5761	8.7728	18.3486
El Djouf	20.9368	350.156	l	1295.18	44470.8	32.5612	l	577.978	9931.75	22.2078	9.8523	14.6633
El Djouf	17.8454	353.812	b	1393.93	2150.61	15.1804	b	508.1	864.911	9.02297	6.88014	15.1566
Central Takla Makan	39.2037	82.6873	l	1044.95	17654.8	26.6596	l	1044.95	17654.8	26.6596	6.00646	10.087
Rub Al Khali	22.3419	52.5936	b	930.689	1477.64	31.7254	b	930.689	1477.64	31.7254	5.95841	9.73454
Badain Jaran Desert	41.1709	102.937	l	1548.51	13895.1	41.7376	l	1548.51	13895.1	41.7376	18.9624	40.4701
East Registan Desert	29.9297	65.5311	t	1507.45	9900.97	49.8395	b	736.613	992.647	30.412	3.34882	5.47055
Central Takla Makan	38.9227	82.9686	l	1243.51	16311.2	34.8297	l	1243.51	16311.2	34.8297	6.83107	11.3858
Aoukar	17.8454	351.281	t	1133.7	4427.85	30.0027	b	408.773	499.129	14.4811	9.33019	17.6448
An Nafud \& Ad Dahna	26.2763	46.9687	n	1618.03	3749.88	18.8476	n	558.754	652.174	12.7925	2.53039	11.0161
Grand Erg Oriental	31.3349	6.46874	s	1602.55	3931.28	32.1177	s	1602.55	3931.28	32.1177	2.07232	18.361
Grand Erg Oriental	30.2108	5.62499	s	1417.16	3578.3	50.3854	s	1417.16	3578.3	50.3854	1.82454	16.8534
El Djouf	19.5316	349.874	t	732.942	2486.12	21.389	b	470.8	662.821	17.0396	9.99461	17.913
Trarza Reion Desert	17.5644	345.656	l	1147.11	12911.1	30.2756	l	1147.11	12911.1	30.2756	8.01243	17.4256
El Djouf	18.9695	349.874	b	868.108	3130.72	28.1776	b	868.108	3130.72	28.1776	11.362	19.8462
Trarza Reion Desert	18.6885	344.812	l	1486.33	14952.8	27.4271	b	388.941	783.994	16.3062	9.7335	19.7839
El Djouf	20.6557	349.593	l	813.484	32063.6	23.794	b	255.624	545.56	10.3022	10.5689	15.0164
Ergs Iguidi \& Chech	27.6815	355.499	l	2290.1	9660.78	69.4206	s	1383.89	2258.71	42.3005	0.25837	20.4721
Rub Al Khali	18.4075	49.4999	l	1323.07	12138.2	34.6762	b	613.403	1889.27	20.8603	1.28897	4.96448
Central Grand Sand Sea	28.2436	23.625	l	1631.31	21238.2	36.126	s	770.417	3295.57	28.6381	1.54517	8.83969
Rub Al Khali	19.5316	47.5312	l	992.498	18584.5	19.1035	l	992.498	18584.5	19.1035	2.15592	5.04789
Idehan Murzuk	24.0281	12.375	b	2834.22	4163.63	56.0141	b	2834.22	4163.63	56.0141	0.538769	7.64079
Rub Al Khali	17.8454	46.6874	l	1193.49	25582.7	47.7416	l	1193.49	25582.7	47.7416	1.36947	5.14538
Grand Erg Oriental	29.3677	4.78124	l	1656.31	15790.9	151.6	s	867.838	2909.85	23.6405	1.64861	15.5663
Central Grand Sand Sea	27.9625	25.5937	l	1415.41	21372.2	37.4223	l	1415.41	21372.2	37.4223	2.83343	7.26955
Munga-Thirri	-25.4332	137.812	l	500.856	5265.55	16.9373	l	199.763	773.775	11.9226	8.43947	15.1024
Rub Al Khali	22.3419	53.4374	b	2414.91	3246.49	24.9539	b	2414.91	3246.49	24.9539	4.88268	8.48383
Rub Al Khali	18.9695	52.0311	l	1330.91	10717.5	79.3134	s	1017.77	2914.41	76.7549	0.674057	3.41292
Munga-Thirri	-24.3091	136.968	l	408.154	3062.91	16.3232	l	222.49	463.322	11.5132	11.6121	18.1694
Central Grand Sand Sea	24.8712	27.2812	l	1403.15	8461.9	32.1689	n	621.678	1066.32	25.1074	5.45982	7.91816
El Djouf	20.6557	351.281	l	1114.82	44415.5	39.8102	l	624.933	16970.1	26.8983	8.55743	13.3821
An Nafud \& Ad Dahna	28.5246	41.6249	b	1342.43	2353.46	63.2802	b	1342.43	2353.46	63.2802	1.87683	6.05389
East Erg Issaouane	26.8384	7.87498	l	2264.75	29090.2	118.629	b	1187.13	2964.81	59.7324	4.06286	11.5883
Munga-Thirri	-25.7143	136.125	l	440.672	1889.45	21.4573	l	290.675	642.129	16.3573	4.4323	7.94593
Ergs Iguidi \& Chech	27.4005	357.468	l	1584.42	26931.8	35.3926	s	944.912	7078.68	27.8876	3.94362	18.5828
El Djouf	21.4988	350.437	l	1335.43	44456.3	37.2006	b	509.248	995.072	23.6576	6.47146	10.1701
Central Grand Sand Sea	28.8056	25.3124	s	1356.98	4893.59	43.7503	s	1356.98	4893.59	43.7503	3.14281	8.55165
Central Takla Makan	40.0468	85.2186	b	1349.39	5262.9	94.9032	b	1349.39	5262.9	94.9032	8.66009	12.6277
Grand Erg Oriental	31.0539	8.15623	s	1544.61	6312.39	36.5354	s	1544.61	6312.39	36.5354	2.81335	19.2101
Central Grand Sand Sea	26.8384	25.5937	l	1151.15	10212.4	47.8439	l	1151.15	10212.4	47.8439	1.67636	4.09507
Ergs Iguidi \& Chech	25.7143	358.031	l	1696.46	43763.4	27.6318	l	1696.46	43763.4	27.6318	8.82742	17.2597
Central Grand Sand Sea	25.4332	26.1562	l	1503.63	38377.5	46.3088	n	550.046	1836.07	28.7746	1.54013	3.92901
Rub Al Khali	20.6557	53.9999	b	1274.53	2619.66	34.3521	b	1274.53	2619.66	34.3521	0.795497	4.67173
Central Takla Makan	39.7658	87.4686	b	2203.92	4700.89	101.487	b	2203.92	4700.89	101.487	27.0716	30.4335
Ergs Iguidi \& Chech	27.9625	355.218	s	2071.57	7539.89	54.2402	s	2071.57	7539.89	54.2402	1.61726	20.4816
Badain Jaran Desert	40.0468	101.812	l	2117.87	17228.3	145.766	b	1359.05	3327.16	109.384	6.83638	25.0961
Grand Erg Occidental	30.2108	0.281249	b	1606.82	5388.95	45.7971	b	1606.82	5388.95	45.7971	7.549	23.6944
Central Takla Makan	38.6417	82.9686	t	1380.32	15521.2	38.1216	b	662.268	2407.91	21.7302	6.84781	11.7338
Central Takla Makan	38.0796	82.4061	b	1151.78	3547.9	36.1601	b	1151.78	3547.9	36.1601	4.50298	10.3327
An Nafud \& Ad Dahna	28.5246	42.4687	s	3075.14	4388.74	38.9745	s	3075.14	4388.74	38.9745	1.54669	7.22594
Aoukar	17.0023	351.843	t	1327.13	6036.02	22.7706	t	1327.13	6036.02	22.7706	6.74589	16.5473
Central Grand Sand Sea	26.8384	23.0625	l	1822.18	20630.4	51.6817	l	1822.18	20630.4	51.6817	0.437503	7.23611
El Djouf	19.2506	351.562	b	494.663	1993.43	22.1907	b	494.663	1993.43	22.1907	10.1769	15.9881
Rub Al Khali	21.7799	50.3436	b	1430.21	3699.9	13.6283	b	275.608	517.569	6.00394	4.60804	7.29548
Central Grand Sand Sea	27.6815	23.0625	s	2028.56	7445.15	53.2168	s	2028.56	7445.15	53.2168	0.973753	8.27342
Grand Erg Oriental	29.0866	6.18749	s	1476.13	3952.53	34.7444	s	1476.13	3952.53	34.7444	2.33148	17.3365
Aoukar	17.8454	351.562	t	1444.3	4728.16	31.623	t	1444.3	4728.16	31.623	9.30314	17.9772
Rub Al Khali	19.5316	52.0311	b	990.366	3423.57	46.65	b	581.252	832.457	31.299	0.98682	3.67094
El Djouf	21.7799	348.187	l	376.317	2617.56	15.9821	b	201.704	478.372	9.29588	9.85069	13.3857
Ergs Iguidi \& Chech	28.5246	356.343	l	1449.87	4261.5	28.6381	l	1449.87	4261.5	28.6381	1.38412	22.6145
Rub Al Khali	22.904	53.9999	b	1761.03	4164.17	83.5776	b	1761.03	4164.17	83.5776	6.15305	9.96244
Central Takla Makan	39.4848	86.6248	b	2095.83	4580.37	59.8689	b	2095.83	4580.37	59.8689	21.9491	26.2224
East Takla Makan	40.3279	89.1561	b	912.506	2071.27	18.9329	b	912.506	2071.27	18.9329	31.2351	33.9793
Rub Al Khali	23.466	53.9999	l	2049.61	23777	27.1542	b	60.5467	153.548	0	8.33286	13.5418
Rub Al Khali	20.9368	55.1249	n	1615.96	2508.13	25.3291	n	1615.96	2508.13	25.3291	0.754396	5.41402
Ergs Iguidi \& Chech	26.8384	358.031	l	1424.93	21613.4	41.1918	l	1424.93	21613.4	41.1918	7.66342	18.9174
Rub Al Khali	18.1265	48.3749	l	1359.16	44390.6	68.0219	s	431.281	2334.95	20.8773	0.659335	3.79663
El Djouf	18.6885	356.343	b	681.972	1698.84	31.5378	b	681.972	1698.84	31.5378	5.43689	12.6858
Rub Al Khali	17.5644	47.8124	l	1470.76	16347.8	26.3525	n	641.675	1142.42	20.2121	0.508495	4.11208
Ergs Iguidi \& Chech	27.6815	358.593	l	1373.45	32260.9	21.5767	l	1373.45	32260.9	21.5767	6.7568	20.1066
El Djouf	19.2506	355.499	l	530.182	5647.99	18.353	b	271.268	439.745	11.1892	6.29669	12.4827
An Nafud \& Ad Dahna	25.1522	47.8124	l	2263.83	33995.3	33.9427	s	817.349	2150.48	21.372	3.38428	9.69344
Grand Erg Oriental	32.459	8.71873	b	1619.1	2451.15	71.6891	b	1619.1	2451.15	71.6891	6.24503	24.9384
Rub Al Khali	19.8126	48.6561	l	1336.35	25466.7	29.9344	l	1336.35	25466.7	29.9344	2.29485	5.02054
Rub Al Khali	23.185	54.2811	t	786.914	3704.22	33.8404	t	786.914	3704.22	33.8404	7.32875	11.8131
El Djouf	18.1265	356.906	n	739.772	1398.53	22.1395	n	739.772	1398.53	22.1395	5.0798	13.5664
Rub Al Khali	20.9368	51.4686	b	1198.4	4943.54	13.4065	b	557.297	1544.41	9.02297	3.43525	6.37451
Trarza Reion Desert	18.6885	345.093	l	1012.44	5750.12	27.9729	l	1012.44	5750.12	27.9729	9.50125	20.3155
Idehan Ubari	27.4005	12.375	s	1601.69	3235.77	89.121	s	1601.69	3235.77	89.121	3.19128	12.8452
Central Grand Sand Sea	26.2763	27.5624	l	966.131	12888.8	37.4905	l	812.465	8289.65	36.7912	3.67608	5.79757
Rub Al Khali	17.8454	48.3749	l	1138.16	19646.4	48.6797	l	1138.16	19646.4	48.6797	0.545546	3.99835
Central Takla Makan	40.6089	85.7811	n	1334.88	2854.62	60.5852	n	1334.88	2854.62	60.5852	7.59615	11.4979
Central Takla Makan	38.3606	82.6873	l	974.733	6151.05	25.8579	l	974.733	6151.05	25.8579	5.54209	10.9522
East Erg Issaouane	27.4005	7.59373	l	2283.14	22741	91.7819	l	2283.14	22741	91.7819	5.10289	14.3
El Djouf	19.8126	354.656	l	701.91	6177.87	23.8111	l	372.935	1027.61	16.9031	6.88113	12.4696
Rub Al Khali	20.6557	50.6249	b	724.335	3212.41	13.0313	b	724.335	3212.41	13.0313	3.49215	6.09718
Central Takla Makan	40.0468	87.1873	b	2312.9	5600.32	99.645	b	2312.9	5600.32	99.645	20.2296	23.5554
Central Takla Makan	39.4848	82.6873	l	994.98	14389.5	33.7381	b	502.939	1754.88	22.0543	5.77257	9.43084
Central Grand Sand Sea	28.2436	24.1875	l	1625.37	16066.9	26.5913	l	1625.37	16066.9	26.5913	1.83315	8.68381
El Djouf	17.5644	354.937	b	417.967	594.898	12.3661	b	417.967	594.898	12.3661	6.97576	14.6546
An Nafud \& Ad Dahna	28.5246	41.9062	b	1133.2	2971.15	40.5948	b	1133.2	2971.15	40.5948	1.7103	6.61723
Central Grand Sand Sea	28.8056	24.4687	s	1408.96	4831.62	29.508	s	1408.96	4831.62	29.508	2.38023	8.90506
Idehan Murzuk	25.1522	12.375	s	1921.43	4086.93	152.555	s	1921.43	4086.93	152.555	1.11903	7.4844
Rub Al Khali	19.5316	51.4686	b	909.05	2356.45	24.4934	b	909.05	2356.45	24.4934	0.984643	4.6548
Grand Erg Oriental	29.6487	7.03124	s	1564.21	2724.34	68.2607	s	1564.21	2724.34	68.2607	1.31521	16.826
Central Takla Makan	39.4848	84.3748	b	1443.3	4639.67	48.1168	b	1443.3	4639.67	48.1168	8.69369	13.1391
El Djouf	20.6557	355.499	b	1356.88	2915.97	24.7151	b	1356.88	2915.97	24.7151	7.30914	11.9553
El Djouf	20.3747	355.499	b	861.032	1615.92	22.8047	b	861.032	1615.92	22.8047	6.68556	11.5034
El Djouf	20.6557	350.999	l	1137.02	44355.2	33.9427	l	174.784	298.759	12.1102	8.31355	13.1686
El Djouf	20.3747	350.437	l	1197.24	44511.1	30.702	l	1197.24	44511.1	30.702	10.2566	15.9847
Ergs Iguidi \& Chech	28.2436	357.468	l	2266.14	16420.4	29.4227	s	1388.87	2843.4	27.4612	3.08886	22.6352
El Djouf	17.2834	354.656	t	1022.72	1838.76	13.3042	t	1022.72	1838.76	13.3042	5.88126	13.4757
El Djouf	18.6885	352.124	t	580.623	1690.98	18.4382	b	409.152	589.256	12.946	10.4538	17.4251
Central Grand Sand Sea	27.1194	25.5937	l	1345.28	18765.4	40.3902	s	916.894	5042.65	33.7551	2.05138	5.38597
Tengger Desert	39.2037	104.344	b	2498.85	8082.72	40.8336	b	2498.85	8082.72	40.8336	5.50226	22.2733
Rub Al Khali	19.5316	53.4374	s	1675.62	3691.95	118.987	s	1675.62	3691.95	118.987	0.939778	3.7779
Ergs Iguidi \& Chech	27.4005	358.593	l	1150.7	26750.9	19.581	l	956.258	15522.1	17.1249	7.36988	19.5612
Grand Erg Oriental	30.2108	6.74999	s	1709.55	4112.66	34.9491	s	1709.55	4112.66	34.9491	1.53774	17.3117
Munga-Thirri	-24.5902	137.531	l	421.783	2589.01	14.9075	l	227.893	456.834	10.6263	11.2115	17.8527
El Djouf	22.3419	353.812	l	824.486	6602.65	35.4096	l	304.321	601.407	16.9202	10.0061	15.7257
Idehan Murzuk	24.5902	13.5	l	1255.38	22946.9	42.6758	l	345.559	399.394	20.2292	2.10438	7.50387
El Djouf	22.0609	350.437	l	1099.24	15917.8	36.4501	b	335.192	625.834	17.0396	5.56999	9.23565
Grand Erg Occidental	30.4918	358.874	l	1986.6	23361.1	27.8023	l	1986.6	23361.1	27.8023	4.85131	23.224
Ergs Iguidi \& Chech	26.5574	358.312	l	2014.92	35556.4	51.9716	l	2014.92	35556.4	51.9716	8.47678	18.9334
Grand Erg Occidental	29.9297	359.155	s	1268.34	5040.72	27.5465	s	1268.34	5040.72	27.5465	6.54188	22.4789
El Djouf	21.2178	349.593	l	1243.21	34018.9	34.6421	b	322.285	742.533	16.2379	10.5942	14.9919
Grand Erg Oriental	31.0539	9.28123	b	2140.61	3347.41	60.824	b	2140.61	3347.41	60.824	4.70978	21.6539
Badain Jaran Desert	40.0468	101.25	l	2495.83	18131.4	166.865	l	2495.83	18131.4	166.865	6.84953	25.2921
Rub Al Khali	19.8126	50.6249	l	768.694	6749.18	18.6429	b	366.159	1249.55	10.848	1.74561	5.39963
Central Takla Makan	39.7658	86.3436	b	1988.24	5528.1	95.6878	b	1988.24	5528.1	95.6878	17.9132	21.4808
Ramlat Al Sabatayn	15.5972	46.1249	l	817.527	7921.48	20.7921	b	327.513	711.678	10.7798	2.48819	6.12083
El Djouf	18.4075	352.968	b	485.334	1350.82	11.9397	b	485.334	1350.82	11.9397	7.88934	15.324
Trarza Reion Desert	17.2834	344.812	l	1197.83	31963.5	33.7892	l	1197.83	31963.5	33.7892	10.274	19.8905
An Nafud \& Ad Dahna	28.2436	41.0624	b	1121.2	1654.47	36.9277	b	1121.2	1654.47	36.9277	2.44611	5.88462
Central Grand Sand Sea	29.0866	24.7499	s	1426.32	5097.38	34.5738	s	1426.32	5097.38	34.5738	2.81971	9.15818
Central Takla Makan	39.4848	85.2186	b	1119.05	5659.86	39.3156	b	1119.05	5659.86	39.3156	12.9393	17.397
Grand Erg Oriental	31.8969	9.28123	b	1432.48	2576.61	67.3056	b	1432.48	2576.61	67.3056	9.48029	27.3162
Rub Al Khali	20.3747	54.8436	s	1332.5	1948.86	20.6386	s	1332.5	1948.86	20.6386	1.46859	6.00475
El Djouf	20.3747	352.124	l	972.18	17734.5	19.8881	l	353.132	1715.31	12.9289	9.60299	14.5329
Ergs Iguidi \& Chech	25.1522	357.749	l	2051.69	45966.1	30.0197	l	2051.69	45966.1	30.0197	9.96819	17.374
Trarza Reion Desert	17.5644	344.812	l	980.483	24795.2	30.5314	l	980.483	24795.2	30.5314	10.1121	20.6117
El Djouf	19.8126	352.406	b	461.465	950	13.3212	b	461.465	950	13.3212	9.41856	14.3329
East Registan Desert	30.4918	65.8124	b	2045.99	6618.36	86.8866	b	2045.99	6618.36	86.8866	2.54314	4.03873
East Registan Desert	30.2108	65.5311	b	1577.98	5514.6	42.7099	b	1577.98	5514.6	42.7099	3.62974	5.62407
El Djouf	19.5316	351.843	b	385.605	792.007	16.0333	b	275.316	454.907	10.1487	8.93925	14.1956
Rub Al Khali	17.5644	46.1249	l	1132.68	26469.4	41.4988	l	1132.68	26469.4	41.4988	1.72963	4.56511
Rub Al Khali	22.6229	53.7186	b	2061.77	4663.87	100.31	b	2061.77	4663.87	100.31	5.19121	8.53687
Central Grand Sand Sea	26.2763	25.3124	l	1006.09	6601.92	38.1387	l	1006.09	6601.92	38.1387	1.26668	3.97134
El Djouf	22.3419	350.437	l	1469	34438.9	36.8765	l	872.309	8423.08	29.3033	5.98954	10.214
Grand Erg Occidental	29.6487	358.874	l	925.022	4323.83	22.9753	l	925.022	4323.83	22.9753	6.22056	21.9189
Ergs Iguidi \& Chech	26.2763	358.031	l	1650.25	33021.2	51.0165	l	1650.25	33021.2	51.0165	8.31095	18.0412
El Djouf	17.0023	357.749	l	821.483	23920.1	22.7536	b	337.507	455.438	18.8476	1.9347	8.49252
Ergs Iguidi \& Chech	24.5902	357.749	l	620.07	3786.75	28.6381	l	433.801	1924.46	22.1225	10.1592	15.8944
Central Grand Sand Sea	29.3677	24.7499	s	1529.73	4136.69	39.6738	s	1529.73	4136.69	39.6738	2.29383	9.11529
Ergs Iguidi \& Chech	27.6815	354.656	s	1636.66	3548.54	30.412	s	1636.66	3548.54	30.412	1.55029	19.2791
Northwest Takla Makan	39.7658	80.1561	b	574.918	947.023	17.2272	b	274.196	411.668	9.44939	4.90356	7.59466
Grand Erg Oriental	30.4918	8.71873	s	1691.3	3021.74	128.181	s	1691.3	3021.74	128.181	2.4453	18.225
Rub Al Khali	23.466	54.8436	l	2480.45	43703.9	24.698	b	526.632	798.633	14.5323	5.5747	11.0932
Grand Erg Oriental	31.3349	6.74999	s	1394.17	2373.13	26.0967	s	1394.17	2373.13	26.0967	1.98778	18.7316
Idehan Murzuk	25.4332	12.9375	s	1630.55	7916.2	115.132	s	1630.55	7916.2	115.132	0.964287	8.03943
Rub Al Khali	20.3747	54.2811	s	1569.95	1876.87	88.2682	s	1569.95	1876.87	88.2682	1.02	5.41678
Aoukar	18.1265	350.156	b	414.728	1148.18	20.3827	b	414.728	1148.18	20.3827	10.1371	18.3611
Rub Al Khali	20.9368	50.3436	b	610.31	3315.66	13.0995	b	610.31	3315.66	13.0995	3.61885	6.26588
Idehan Ubari	27.1194	12.6562	s	1909.55	3678.02	88.2682	s	1909.55	3678.02	88.2682	3.714	13.9913
El Djouf	22.6229	354.656	l	1448.96	5419.81	38.5651	b	601.756	917.359	25.4997	8.81659	14.4974
Rub Al Khali	20.0937	53.9999	s	1207.24	1618.76	17.2784	s	69.8574	161.952	0	1.19634	5.23051
Grand Erg Oriental	29.3677	5.62499	l	1514.35	19246.2	41.243	s	750.136	1871.91	31.5207	2.58623	16.0512
Munga-Thirri	-24.8712	136.687	l	383.614	5008.23	16.545	l	191.252	612.446	10.3363	11.4382	18.5243
El Djouf	20.9368	352.124	l	1327.49	44581.6	32.0665	l	1327.49	44581.6	32.0665	9.2004	14.1168
Rub Al Khali	21.4988	52.0311	l	542.837	5019.25	11.6838	b	279.959	710.992	7.23202	4.23833	7.41681
Rub Al Khali	19.2506	46.6874	l	1077.02	15256.4	31.0772	l	1077.02	15256.4	31.0772	1.90955	5.83846
Rub Al Khali	22.0609	51.4686	l	1710.43	16875.2	17.6878	l	1710.43	16875.2	17.6878	5.42907	8.41019
Grand Erg Oriental	31.6159	9.28123	b	1624.47	3168.89	41.0895	b	1624.47	3168.89	41.0895	8.04468	25.6647
Grand Erg Occidental	30.4918	2.25	l	1866.95	18575.3	47.5881	b	924.644	2620.94	26.182	6.41066	24.5911
Rub Al Khali	21.7799	53.9999	b	1986.73	3691.83	111.175	b	1986.73	3691.83	111.175	2.69437	5.89882
An Nafud \& Ad Dahna	26.8384	44.4374	l	2771.97	26731	69.0795	s	1149.06	1503.99	44.4155	0.626587	7.97369
El Djouf	20.9368	353.531	l	511.662	4772.6	21.2355	l	335.19	1797.49	17.159	8.50249	13.1415
Grand Erg Oriental	31.0539	8.99998	s	1535.3	2955.75	62.7855	s	1535.3	2955.75	62.7855	4.48585	20.7925
Rub Al Khali	18.1265	48.0937	l	1263.19	45138.1	69.8982	s	343.293	2263.13	15.0781	0.704991	3.70387
An Nafud \& Ad Dahna	27.6815	39.0937	b	2128.97	11309.5	104.915	b	2128.97	11309.5	104.915	2.98633	7.91911
Rub Al Khali	21.7799	53.1561	b	1782.33	2886.27	36.6718	b	611.971	893.293	24.8857	3.53865	6.69394
Rub Al Khali	19.8126	52.5936	b	2030.95	2544.04	56.4746	b	2030.95	2544.04	56.4746	1.24356	3.4446
Munga-Thirri	-24.3091	136.687	l	902.779	22569.7	24.8686	l	902.779	22569.7	24.8686	11.4983	17.9637
An Nafud \& Ad Dahna	28.8056	41.3437	l	1055.59	4361.03	31.3331	l	1055.59	4361.03	31.3331	2.13845	5.99734
Rub Al Khali	17.8454	47.8124	l	1308.75	24756.1	46.5647	l	1308.75	24756.1	46.5647	0.675538	4.01463
Rub Al Khali	17.8454	45.5624	l	1144.23	12296.5	28.0411	l	639.549	4360.42	21.0138	3.37671	5.22468
Rub Al Khali	22.6229	55.1249	l	1318.88	21081.3	30.1732	s	762.475	2047.01	22.8047	4.24945	8.51438
Munga-Thirri	-23.7471	136.968	l	372.844	8206.48	19.7516	l	180.643	386.605	10.9845	11.4222	17.7081
An Nafud \& Ad Dahna	27.6815	39.3749	b	1787.42	4738.74	80.2004	b	1787.42	4738.74	80.2004	2.76619	7.99316
El Djouf	21.2178	351.843	l	1420.9	39355.2	31.6913	l	1420.9	39355.2	31.6913	8.98531	14.0459
El Djouf	20.6557	352.687	l	986.129	32240.9	23.794	l	257.864	480.437	7.59021	8.90367	13.4559
El Djouf	20.6557	350.156	l	1330.56	44483.3	28.1605	b	290.758	526.581	11.6668	9.96311	15.1083
Central Takla Makan	39.2037	84.9373	b	1567.11	3585.58	43.665	b	1567.11	3585.58	43.665	11.8796	16.4489
Munga-Thirri	-24.3091	137.531	l	465.66	5228.44	18.5406	l	231.988	459.387	10.1999	11.0692	17.5517
Central Takla Makan	39.7658	84.6561	t	1321.17	7788.8	55.5706	t	1321.17	7788.8	55.5706	8.00177	12.133
Munga-Thirri	-25.7143	137.25	l	474.285	5013.4	18.4553	l	179.777	790.953	8.73301	4.33176	7.66999
Grand Erg Oriental	32.178	6.74999	b	2603.29	7742.72	36.2795	b	2603.29	7742.72	36.2795	2.99507	20.0582
El Djouf	18.9695	357.468	n	1078.99	1625.55	38.9915	n	1078.99	1625.55	38.9915	6.49568	13.2905
Grand Erg Oriental	30.7728	9.56248	b	1884.27	3763.1	50.1466	b	1884.27	3763.1	50.1466	4.17215	20.5176
Idehan Ubari	27.1194	13.2187	l	2149.43	43897.1	71.2115	s	764.67	2191.97	28.0241	2.768	12.4375
Idehan Ubari	26.5574	10.9687	b	2311.76	3425.5	58.6749	b	2311.76	3425.5	58.6749	3.02139	13.4568
Idehan Murzuk	24.0281	12.0937	b	2778.64	5494.5	66.1628	b	2778.64	5494.5	66.1628	1.3029	9.30287
Idehan Ubari	27.1194	13.5	l	2039.65	15288.5	58.8966	b	1110.84	3394.62	35.0685	2.6369	12.2959
Central Takla Makan	37.5176	80.9998	b	749.332	2608.8	20.468	n	59.0087	133.774	0	4.31884	10.1279
Munga-Thirri	-24.5902	137.812	l	399.692	5910.44	17.9095	l	186.227	463.825	8.68184	10.702	17.3667
El Djouf	22.0609	353.812	l	1284.3	9096.13	32.0495	b	317.158	587.243	16.3914	10.5878	16.083
El Djouf	19.5316	350.156	b	794.275	2429.14	22.1737	b	794.275	2429.14	22.1737	10.8588	18.4045
Grand Erg Oriental	30.7728	8.43748	s	1403.6	3399.31	41.4647	s	1403.6	3399.31	41.4647	2.25873	17.9191
Rub Al Khali	21.7799	51.1874	b	1791.27	13362.7	19.257	b	1791.27	13362.7	19.257	4.96622	7.7391
Central Grand Sand Sea	26.8384	22.7812	l	1690.06	21316.8	42.8463	l	1690.06	21316.8	42.8463	0.675787	7.25796
Grand Erg Oriental	30.2108	8.15623	s	1678.84	3207.99	164.102	s	1678.84	3207.99	164.102	1.2058	16.9045
El Djouf	18.9695	354.374	b	548.714	1206.08	16.8349	b	548.714	1206.08	16.8349	7.78187	14.5694
El Djouf	21.7799	348.468	l	687.766	6662.35	20.7238	l	237.73	750.067	11.6497	7.67624	11.1979
Rub Al Khali	19.8126	53.1561	b	1981.33	2696.02	114.024	b	1981.33	2696.02	114.024	0.529369	3.39475
Central Grand Sand Sea	25.7143	26.4374	l	1543.63	46212.5	64.0819	l	1543.63	46212.5	64.0819	2.03184	4.24637
El Djouf	18.1265	353.812	t	503.666	2176.3	15.7945	b	415.725	754.212	13.3554	6.93975	14.2767
El Djouf	20.0937	355.781	b	789.703	1551.72	22.3272	b	789.703	1551.72	22.3272	6.66354	11.8068
El Djouf	19.8126	356.343	b	765.054	1543.29	32.5612	b	765.054	1543.29	32.5612	7.1217	12.4334
El Djouf	17.2834	355.499	b	431.13	727.574	13.9865	b	431.13	727.574	13.9865	5.751	13.0571
Aoukar	17.8454	350.999	t	1255.43	7599.25	38.3775	t	1255.43	7599.25	38.3775	9.08353	17.6449
Ergs Iguidi \& Chech	26.8384	357.749	l	1853.99	46065.7	89.1551	l	1853.99	46065.7	89.1551	6.32848	17.8908
Rub Al Khali	17.2834	47.5312	l	1708.83	5696.81	23.1971	l	1708.83	5696.81	23.1971	0.840207	6.70915
El Djouf	20.3747	350.999	l	1210.91	30737.4	37.5076	l	127.882	215.14	3.15548	9.54941	15.2679
Rub Al Khali	23.185	52.8749	l	1658.53	10565	31.7595	b	545.25	920.037	19.257	8.66421	13.211
El Djouf	17.5644	354.374	b	1567.95	2705.93	24.988	b	1567.95	2705.93	24.988	6.45748	14.0681
Rub Al Khali	19.2506	45.5624	l	1721.66	44686.8	65.4976	l	1176.88	15330.3	48.3386	2.73897	5.58062
Grand Erg Occidental	31.0539	1.96875	b	1602.52	6062.31	68.6019	b	1602.52	6062.31	68.6019	3.99216	23.5371
Central Grand Sand Sea	29.0866	24.1875	s	1364.98	4966.99	36.0748	s	1364.98	4966.99	36.0748	2.44567	9.81506
Central Takla Makan	38.6417	83.2498	t	1581.13	18469.6	41.8911	t	1581.13	18469.6	41.8911	6.94641	11.7036
Ergs Iguidi \& Chech	24.0281	354.656	l	1890.13	44728.3	79.4499	l	1890.13	44728.3	79.4499	7.17809	14.4184
El Djouf	17.5644	356.624	l	938.894	26362.4	24.988	b	377.499	558.228	14.4811	3.99275	11.4907
Central Takla Makan	38.3606	81.5623	l	578.143	2396.2	20.3486	b	400.28	744.151	15.7774	5.23665	10.1054
El Djouf	20.3747	347.906	b	1766.66	6677.92	23.7599	b	1766.66	6677.92	23.7599	10.9901	16.1232
An Nafud \& Ad Dahna	27.1194	44.7187	s	2053.35	3142.88	32.7147	s	2053.35	3142.88	32.7147	0.890822	8.22472
Azefal, Akchar \& Agneitir Sand Seas	20.0937	345.374	l	1453.8	6817	23.7088	b	544.485	964.389	19.8198	17.5909	22.8154
El Djouf	22.0609	348.749	l	663.032	5600.2	24.1181	b	288.366	437.736	15.3851	6.65815	11.0119
Ergs Iguidi \& Chech	27.9625	356.624	l	2147.53	23921.2	48.2533	s	981.361	1917.55	37.03	0.344116	23.0234
Central Grand Sand Sea	25.4332	26.7187	l	1440.88	46390	52.4151	l	1440.88	46390	52.4151	2.26565	5.31497
El Djouf	20.6557	356.624	n	914.236	1871.02	28.894	n	914.236	1871.02	28.894	9.4644	14.0306
Ergs Iguidi \& Chech	27.9625	357.749	l	2124.06	44824.8	36.0748	s	1067.09	5168.99	25.4997	4.66315	22.0625
Central Grand Sand Sea	25.1522	26.9999	l	1544.82	30898.8	40.3902	s	155.131	293.442	5.21934	3.76122	6.53123
Rub Al Khali	22.3419	50.0624	l	1166.39	4278.17	15.2145	b	263.931	290.655	5.61164	4.92486	7.29404
Central Grand Sand Sea	28.8056	25.5937	s	1378.1	4844.16	40.5437	s	1378.1	4844.16	40.5437	3.33128	8.41595
El Djouf	21.2178	352.124	l	1217.11	22481.6	30.4973	l	1217.11	22481.6	30.4973	9.46871	14.6332
Rub Al Khali	20.0937	47.5312	l	1179.21	17092	18.2677	n	374.868	975.98	6.17451	2.68361	5.21885
El Djouf	20.0937	349.593	b	573.935	1117.98	15.4363	b	573.935	1117.98	15.4363	10.8501	17.1513
Southwest Takla Makan	37.7986	78.7498	b	818.95	2020.68	26.182	b	818.95	2020.68	26.182	5.05311	7.24992
El Djouf	21.7799	350.999	l	1535.57	44415	37.2858	b	171.313	257.859	6.60093	7.21174	11.6946
El Djouf	21.4988	353.249	l	635.534	4843.4	25.3291	b	273.927	553.072	13.6965	8.5612	13.3771
Rub Al Khali	20.3747	49.7811	l	967.512	22916.8	21.9007	b	391.326	2366.03	10.234	2.97305	5.71804
An Nafud \& Ad Dahna	27.9625	39.6562	b	1714.87	3010.77	73.4289	b	1714.87	3010.77	73.4289	3.09819	8.23402
Rub Al Khali	19.2506	45.8437	l	1435.89	27310.1	43.4092	l	1435.89	27310.1	43.4092	2.38955	5.51343
Ergs Iguidi \& Chech	24.8712	357.187	l	1436.09	18067.9	49.8737	b	576.833	1477.49	28.5187	9.34414	16.9011
Idehan Ubari	26.8384	12.0937	b	2671.26	4447.31	116.923	b	2671.26	4447.31	116.923	3.48482	12.9912
Central Takla Makan	37.5176	82.4061	b	1142.2	2712.85	41.1407	b	1142.2	2712.85	41.1407	2.37352	10.1257
Central Grand Sand Sea	25.7143	26.7187	l	1776.84	46269.2	55.69	l	1776.84	46269.2	55.69	2.32466	4.85644
Rub Al Khali	22.3419	54.5624	b	2023.4	4175.78	108.77	b	2023.4	4175.78	108.77	3.43393	6.63447
Rub Al Khali	20.3747	52.0311	l	803.654	7616.24	21.0991	l	803.654	7616.24	21.0991	2.43355	5.37844
Central Grand Sand Sea	28.8056	24.1875	s	1692.03	4668.55	30.0197	s	1692.03	4668.55	30.0197	2.26086	9.17322
El Djouf	19.8126	355.781	l	584.482	1997.03	17.6536	b	326.787	460.569	13.1677	6.69545	12.0523
Central Grand Sand Sea	25.9953	22.7812	l	1528.14	32747.5	39.3326	l	1528.14	32747.5	39.3326	0.97562	6.90985
Ergs Iguidi \& Chech	26.8384	358.874	l	1500.22	22010.6	22.566	l	906.092	5299.04	19.2911	6.89363	17.8423
Ergs Iguidi \& Chech	24.8712	357.468	l	1700.26	45237.7	42.7269	b	569.321	1515.07	27.8876	9.80858	16.8539
An Nafud \& Ad Dahna	28.2436	42.1874	b	1874.95	3926.05	35.5631	b	1874.95	3926.05	35.5631	1.59744	6.88598
Ergs Iguidi \& Chech	27.9625	358.593	l	1531	44411.2	30.5314	l	1531	44411.2	30.5314	6.19586	20.549
Rub Al Khali	22.0609	51.1874	b	1656.38	10752.6	19.274	b	792.122	2202.11	13.2019	5.25029	8.0877
El Djouf	17.5644	354.093	b	1186.1	1504.22	16.8008	b	517.985	636.84	11.5815	5.91324	13.5552
Rub Al Khali	18.9695	45.5624	l	1804.49	27195.1	61.4722	l	1804.49	27195.1	61.4722	3.67319	6.42801
Rub Al Khali	17.8454	47.5312	l	1351.9	44910.4	31.5378	l	1351.9	44910.4	31.5378	0.808501	4.26087
Badain Jaran Desert	39.7658	101.812	l	2498.95	11721.3	155.932	l	2498.95	11721.3	155.932	7.18275	25.6139
Southwest Takla Makan	37.7986	79.0311	b	1486.09	1979.35	34.4715	b	1486.09	1979.35	34.4715	4.698	7.70088
El Djouf	20.3747	348.468	b	842.518	1602.69	24.8174	b	431.394	552.772	21.3379	15.0322	19.0466
Rub Al Khali	19.5316	50.3436	b	900.364	4777.3	20.2462	b	564.381	1460.02	11.9055	1.24775	5.30202
El Djouf	19.2506	354.937	l	567.63	2047.8	23.9134	l	567.63	2047.8	23.9134	7.00779	13.2612
East Erg Issaouane	27.9625	7.87498	b	2548.75	5900.4	80.5245	b	2548.75	5900.4	80.5245	5.29483	17.2413
El Djouf	19.2506	353.531	b	657.025	1640.5	18.3188	b	355.092	590.084	12.6049	7.59875	13.7346
Rub Al Khali	17.8454	47.2499	l	1219.37	31777.9	37.5417	l	1219.37	31777.9	37.5417	0.812313	4.78166
Central Takla Makan	39.2037	82.4061	l	1087.93	7010.03	29.7468	b	456.722	740.113	18.353	5.78164	9.60368
Rub Al Khali	19.2506	53.9999	s	1314.99	2100.46	29.6274	s	57.9051	157.181	0	5.12776	8.35262
Rub Al Khali	20.0937	49.7811	l	727.671	10516.7	14.8734	l	727.671	10516.7	14.8734	2.50468	5.56613
Idehan Ubari	26.5574	11.8125	l	2006.11	17710	101.146	b	801.423	2297.3	43.4774	2.47299	10.514
Ergs Iguidi \& Chech	27.6815	358.312	l	1863.05	42706.7	53.8137	l	1863.05	42706.7	53.8137	6.71813	20.725
Rub Al Khali	19.5316	49.4999	b	546.84	2353.02	14.6858	b	546.84	2353.02	14.6858	1.89967	5.17645
Munga-Thirri	-25.1522	136.687	l	423.813	4388.09	16.6302	l	220.014	866.432	10.6263	10.4611	17.6067
Central Grand Sand Sea	29.0866	23.9062	s	1415.52	4105.81	32.0153	s	629.058	642.37	26.9666	2.45089	9.94877
El Djouf	19.8126	355.499	l	566.109	3051.75	18.3188	l	566.109	3051.75	18.3188	6.60138	12.0825
Central Takla Makan	37.2365	82.1248	t	1386.02	10940	48.7479	t	1386.02	10940	48.7479	2.87334	10.3163
El Djouf	20.0937	355.218	l	775.417	2478.76	23.8452	l	775.417	2478.76	23.8452	6.18034	11.3689
East Erg Issaouane	27.1194	7.87498	l	2416.46	14798.1	75.4757	l	2416.46	14798.1	75.4757	5.18014	13.8747
Trarza Reion Desert	18.4075	345.374	l	1181.92	5635.32	30.3097	l	1181.92	5635.32	30.3097	7.75769	18.1191
El Djouf	17.2834	356.062	b	455.896	697.478	13.7477	b	455.896	697.478	13.7477	4.03811	10.9829
Rub Al Khali	18.1265	47.5312	l	1284.07	45173.1	70.8704	l	1284.07	45173.1	70.8704	0.963468	4.46017
Central Takla Makan	40.0468	83.8123	l	1593.87	8665.18	39.7761	b	863.861	1568.27	29.5933	6.22832	9.844
Azefal, Akchar \& Agneitir Sand Seas	21.4988	346.218	b	1976.34	4788	26.6937	b	325.112	501.085	12.4002	20.8947	25.1877
Grand Erg Oriental	30.7728	7.87498	s	1920.37	3263.09	49.1232	s	1920.37	3263.09	49.1232	1.73224	18.2571
Munga-Thirri	-24.5902	136.687	l	425.994	17530.1	20.3486	l	425.994	17530.1	20.3486	11.6666	18.5088
Rub Al Khali	19.2506	50.0624	b	1056.79	4816.41	25.1245	b	1056.79	4816.41	25.1245	0.968738	5.11179
Rub Al Khali	20.9368	50.0624	l	843.897	8280.46	19.9563	b	307.387	1752.15	7.99957	3.6448	6.20293
Grand Erg Oriental	31.0539	7.03124	s	1821.87	3147.46	24.2716	s	1821.87	3147.46	24.2716	1.70791	18.6799
Grand Erg Oriental	31.3349	8.71873	s	1399.77	2387.07	51.2552	s	1399.77	2387.07	51.2552	4.99527	21.5768
Grand Erg Occidental	30.7728	1.40625	b	1798.96	6370.03	43.2386	b	1798.96	6370.03	43.2386	5.34208	23.8521
El Djouf	18.6885	354.937	b	537.462	1203.96	19.4958	b	537.462	1203.96	19.4958	6.90033	14.0997
Grand Erg Oriental	32.74	8.15623	b	1189.88	3454.47	30.6679	b	1189.88	3454.47	30.6679	6.21296	24.6864
Grand Erg Occidental	31.0539	2.25	s	1337.65	4870.56	65.1223	s	1337.65	4870.56	65.1223	4.09913	23.3244
An Nafud \& Ad Dahna	28.8056	39.9374	b	1488.13	4253.45	57.5833	b	1488.13	4253.45	57.5833	2.82394	7.53823
El Djouf	18.6885	354.656	b	684.393	1202.22	27.5977	b	684.393	1202.22	27.5977	7.59455	14.8356
Munga-Thirri	-23.7471	136.406	l	444.31	2641.89	15.8627	l	234.25	567.734	12.4514	10.7305	16.9422
Idehan Murzuk	25.4332	13.7812	s	1761.83	5252.86	46.2747	s	1761.83	5252.86	46.2747	0.697875	8.0415
Rub Al Khali	22.0609	50.6249	b	882.303	2036.13	12.0249	b	371.607	549.827	7.88017	4.95729	7.54245
Central Takla Makan	39.4848	85.7811	b	1790.62	4446.75	79.8251	b	1790.62	4446.75	79.8251	16.3427	20.7498
Namib Sand Sea	-25.9953	15.1875	l	1052.2	5952.47	30.1221	n	498.824	1269.09	21.8496	16.5123	25.0979
Central Takla Makan	38.0796	83.8123	b	1661.12	4583.7	28.6211	b	1661.12	4583.7	28.6211	6.72977	14.2391
Tengger Desert	38.3606	104.906	s	3614.23	7667.13	46.8546	s	3614.23	7667.13	46.8546	1.59323	25.5407
Grand Erg Oriental	33.0211	7.03124	l	1744.07	9102.24	22.2589	l	1744.07	9102.24	22.2589	6.89792	24.7611
El Djouf	17.5644	355.218	b	420.843	582.738	15.0099	b	420.843	582.738	15.0099	7.14623	15.2623
Grand Erg Oriental	29.6487	4.78124	l	1646.68	13697.5	144.896	s	1048.7	3222.76	101.129	2.04751	17.1561
Central Takla Makan	40.6089	86.9061	t	1603.87	12353.7	79.7399	t	1603.87	12353.7	79.7399	13.4558	16.8353
Ergs Iguidi \& Chech	25.4332	358.593	l	745.684	4640.01	30.3438	b	339.215	555.347	22.6683	10.2166	17.3054
El Djouf	20.0937	356.624	n	753.744	1469.02	30.3097	n	753.744	1469.02	30.3097	7.8421	12.7124
An Nafud \& Ad Dahna	26.8384	45.8437	s	1555.86	5833.44	26.5402	s	1555.86	5833.44	26.5402	2.27002	10.4312
Rub Al Khali	18.4075	45.5624	l	1534.31	31368.8	55.5535	l	1534.31	31368.8	55.5535	3.94395	6.21281
Rub Al Khali	21.2178	51.7499	b	967.051	3569.23	14.0717	b	338.055	841.068	8.54538	3.90279	6.89808
El Djouf	20.0937	351.562	b	833.314	3194.53	19.3252	b	399.266	748.422	13.1336	9.23349	13.6516
An Nafud \& Ad Dahna	28.5246	41.3437	b	1568.28	2379.28	82.0425	b	1568.28	2379.28	82.0425	2.11331	5.69874
Aoukar	18.1265	350.999	t	996.663	5349.19	38.0363	b	533.313	1873.09	16.9373	11.1665	18.1917
Namib Sand Sea	-24.8712	15.4687	s	1783.34	3117.41	58.8966	s	1783.34	3117.41	58.8966	2.21179	8.88164
Trarza Reion Desert	18.9695	345.374	l	793.626	3940.12	21.0309	b	412.571	819.695	14.1741	11.3923	21.8436
Rub Al Khali	17.8454	46.9687	l	1182.3	43188.2	56.4575	l	1182.3	43188.2	56.4575	0.843415	4.87689
Rub Al Khali	18.1265	47.2499	l	1202.32	45120.5	71.6038	l	1202.32	45120.5	71.6038	1.08632	4.86784
Central Grand Sand Sea	29.3677	23.0625	s	1887.12	4763.65	53.3532	s	1887.12	4763.65	53.3532	3.02407	11.5571
Idehan Murzuk	25.1522	12.0937	b	2279.59	4199.55	157.348	b	2279.59	4199.55	157.348	1.50954	8.94
Central Grand Sand Sea	28.5246	23.9062	l	1402.25	8513.92	42.1299	l	1402.25	8513.92	42.1299	2.02286	9.29075
Grand Erg Oriental	31.6159	7.59373	s	1576.8	3525.89	31.6401	s	1576.8	3525.89	31.6401	2.74149	19.5971
Rub Al Khali	19.2506	48.9374	l	1276.18	44686.6	43.0169	l	651.623	6001.36	26.0796	1.82282	4.88216
Grand Erg Occidental	30.7728	1.125	b	2052.93	4018.56	46.3429	b	2052.93	4018.56	46.3429	5.01671	23.6411
Rub Al Khali	20.0937	52.8749	b	1358.67	3918.59	46.7011	b	1358.67	3918.59	46.7011	1.35343	3.8649
Ergs Iguidi \& Chech	27.9625	356.906	l	2272.65	36983.2	52.7903	s	879.639	1553.85	38.3775	1.25609	22.8985
El Djouf	18.1265	354.093	t	538.459	4187.67	17.1249	b	399.317	638.222	14.4811	7.28137	14.5819
Ergs Iguidi \& Chech	25.7143	353.249	n	1506.46	6655.03	45.3025	n	678.639	882.455	26.0967	4.214	17.1074
El Djouf	18.9695	350.999	b	414.563	754.876	18.4894	b	228.248	316.27	14.6858	12.0563	18.1881
El Djouf	18.1265	355.781	b	365.198	1531.05	14.4982	b	365.198	1531.05	14.4982	6.19294	14.7471
Idehan Ubari	27.6815	10.6875	l	2034.9	31184.8	53.8308	l	2034.9	31184.8	53.8308	5.72335	16.4348
Ergs Iguidi \& Chech	24.3091	354.937	l	1600.74	17941.4	81.4455	l	1600.74	17941.4	81.4455	6.49913	13.9646
Idehan Murzuk	25.1522	12.6562	s	1949.94	4584.25	149.467	s	1949.94	4584.25	149.467	0.791904	7.25969
Rub Al Khali	23.185	54.5624	b	683.609	1931.37	22.3442	b	683.609	1931.37	22.3442	6.59606	11.3113
Grand Erg Occidental	29.9297	358.593	s	1569.3	6405.08	38.4798	s	1569.3	6405.08	38.4798	5.49739	21.7872
Grand Erg Oriental	30.2108	7.03124	s	1761.45	4273.55	46.7011	s	1761.45	4273.55	46.7011	1.18888	16.9487
Central Takla Makan	39.7658	85.2186	t	1484.91	10268.4	55.6559	t	1484.91	10268.4	55.6559	10.8064	15.1027
Azefal, Akchar \& Agneitir Sand Seas	19.5316	344.249	l	1964.53	45039.8	29.0987	l	1964.53	45039.8	29.0987	16.5943	24.7014
Central Grand Sand Sea	25.4332	27.2812	n	976.903	4800.81	30.7873	n	620.48	1402.62	20.7238	4.19912	6.94638
El Djouf	18.9695	350.156	b	819.005	2412.25	25.5679	b	819.005	2412.25	25.5679	12.2911	19.2466
Rub Al Khali	21.4988	52.8749	b	1488.09	2698.5	33.5163	b	504.805	955.176	18.0118	3.27175	6.56972
Northwest Takla Makan	39.2037	80.1561	b	1080.12	2320.71	18.5918	b	1080.12	2320.71	18.5918	4.90244	8.53162
El Djouf	17.8454	357.187	l	856.72	25063.9	25.6191	b	341.537	801.517	15.5216	4.44565	12.8582
Rub Al Khali	18.6885	47.2499	l	935.054	17048	31.4184	l	935.054	17048	31.4184	1.84437	5.03078
Central Takla Makan	38.9227	83.2498	t	1546.8	17317.4	40.339	b	876.467	2675.7	26.4208	7.21355	11.7184
An Nafud \& Ad Dahna	29.0866	40.2187	l	1224.59	25207.8	39.2985	b	710.052	1529.4	21.6278	2.56249	6.88778
An Nafud \& Ad Dahna	27.1194	44.9999	s	1624.71	3026.8	29.9174	n	61.5989	150.203	0	1.12972	9.73069
El Djouf	19.2506	351.843	b	454.028	1170.55	19.6322	b	454.028	1170.55	19.6322	9.77526	15.605
Rub Al Khali	18.1265	45.8437	l	1365.14	24031.9	31.7424	l	1365.14	24031.9	31.7424	3.4992	5.74914
Rub Al Khali	17.5644	46.4062	l	1329.23	20015.3	50.7777	l	1329.23	20015.3	50.7777	1.2259	4.89272
Rub Al Khali	21.4988	49.7811	l	1215.98	21665.4	23.8964	l	1215.98	21665.4	23.8964	4.19727	6.85239
Central Grand Sand Sea	29.3677	22.7812	s	1541.89	4122.29	56.2699	s	1541.89	4122.29	56.2699	3.05991	12.2754
Central Takla Makan	40.0468	81.2811	l	445.212	2719.99	10.1487	b	236.447	429.638	4.12771	4.97429	7.53691
East Erg Issaouane	27.6815	7.03124	s	2466.64	10230.8	82.9295	s	2466.64	10230.8	82.9295	5.78031	17.0637
Rub Al Khali	20.0937	51.7499	b	777.938	2373.39	16.3914	b	777.938	2373.39	16.3914	1.988	4.8667
Northwest Takla Makan	39.2037	79.8748	b	1201.03	1681.63	23.9987	b	1201.03	1681.63	23.9987	4.7214	8.33854
Rub Al Khali	17.0023	45.2812	l	1797.77	7962.41	39.8273	l	941.991	2635.1	30.6167	1.62477	3.60739
Munga-Thirri	-24.0281	137.812	l	377.71	10197.5	18.8476	l	131.119	240.903	7.18085	10.3463	16.8143
An Nafud \& Ad Dahna	26.5574	46.1249	l	2716.49	42719.3	30.5996	s	911.695	1503.88	17.9095	2.44198	10.778
An Nafud \& Ad Dahna	29.0866	41.0624	l	1159.56	4892.99	27.7512	b	922.112	1870.22	25.2268	2.35609	6.52522
Grand Erg Occidental	30.7728	2.25	b	1520.21	3809.72	65.6681	b	1520.21	3809.72	65.6681	5.43768	24.1154
El Djouf	20.0937	352.968	b	416.848	683.767	15.6068	b	416.848	683.767	15.6068	8.3064	13.2817
Rub Al Khali	20.3747	48.6561	l	1349.18	18814.9	24.7663	l	1349.18	18814.9	24.7663	3.16148	5.85727
El Djouf	17.5644	358.312	n	619.389	1290.87	17.466	n	619.389	1290.87	17.466	3.3075	10.6889
Ergs Iguidi \& Chech	25.7143	357.468	l	1742.04	25136.1	40.4925	l	1742.04	25136.1	40.4925	9.33967	19.4318
Rub Al Khali	23.7471	54.8436	l	1484.28	14419.8	28.9793	b	383.024	441.144	11.5132	4.6747	11.2676
Grand Erg Oriental	30.2108	7.31248	s	1986.96	2700.94	61.8304	s	1986.96	2700.94	61.8304	1.25671	17.0753
Grand Erg Oriental	29.0866	5.34374	l	1651.21	8527.73	53.0803	s	1288.16	4166.93	42.3517	2.11893	15.4465
East Erg Issaouane	27.6815	7.31248	s	2334.48	9434.78	40.0831	s	2334.48	9434.78	40.0831	5.56264	16.6048
Grand Erg Oriental	31.0539	8.71873	s	1254.14	2567.91	36.6548	s	1254.14	2567.91	36.6548	3.89284	20.2824
Tengger Desert	39.2037	104.625	b	3566.31	10531.8	33.5675	b	2439.64	2486.58	29.798	6.31924	21.3792
El Djouf	20.0937	348.187	t	1746.13	12835.3	21.4914	b	1266.68	4236.96	22.4295	11.9406	15.9086
Central Takla Makan	39.4848	84.9373	l	1059.16	6025.23	34.1986	b	599.03	976.323	27.7853	11.2462	15.7404
Ergs Iguidi \& Chech	25.1522	357.468	l	1727.9	44787.4	48.2192	b	706.999	5262.43	33.8745	10.3698	18.2487
Munga-Thirri	-23.466	137.531	l	375.246	8851.62	13.8329	l	167.345	277.098	4.77586	11.5	17.9645
Rub Al Khali	19.8126	46.6874	l	754.594	6941.79	25.2438	l	352.401	1534.76	14.4129	1.92105	5.30196
Rub Al Khali	19.5316	51.1874	b	986.225	4163.9	23.0265	b	578.986	1196.8	13.6283	1.16989	4.801
Rub Al Khali	21.4988	53.1561	b	1442.6	3586.86	35.8872	b	640.418	946.1	27.7341	2.79864	5.97934
Central Takla Makan	38.3606	82.4061	l	1074.83	4603.62	30.3438	l	1074.83	4603.62	30.3438	5.12248	10.1473
Central Grand Sand Sea	29.3677	22.5	s	1870.3	3898.3	67.5102	s	1870.3	3898.3	67.5102	2.79032	13.3251
Rub Al Khali	19.8126	46.1249	l	1157.48	44198.1	33.0387	l	1157.48	44198.1	33.0387	1.54078	5.32114
El Djouf	18.1265	357.187	l	1324.37	44814.7	32.0153	b	444.45	644.027	18.4724	4.95343	13.7542
Grand Erg Oriental	29.9297	6.18749	s	1213.42	5727.82	44.245	s	1213.42	5727.82	44.245	2.1797	17.1946
Rub Al Khali	20.3747	53.4374	b	2124.43	3464.06	92.123	b	2124.43	3464.06	92.123	0.947985	4.25468
Ergs Iguidi \& Chech	26.2763	357.749	l	1691.83	42073.6	47.1105	l	1691.83	42073.6	47.1105	7.63519	17.9441
El Djouf	19.8126	353.249	b	398.09	686.514	12.042	b	398.09	686.514	12.042	7.01076	12.0648
Grand Erg Oriental	31.0539	6.18749	s	1809.75	4146.77	26.0796	s	1809.75	4146.77	26.0796	2.0099	18.0729
Grand Erg Occidental	30.7728	1.6875	b	1687.68	3713.71	55.8605	b	1687.68	3713.71	55.8605	5.4944	23.8855
Grand Erg Oriental	31.6159	8.99998	b	1601.89	5496.07	51.2041	b	1601.89	5496.07	51.2041	6.94483	24.1594
Rub Al Khali	18.6885	48.6561	l	1329.3	45045.7	68.5848	l	1329.3	45045.7	68.5848	1.2657	4.62133
Ergs Iguidi \& Chech	29.0866	358.031	l	1736.31	10699.9	20.1951	s	1076.24	2667.02	18.0801	2.23252	21.3459
Idehan Murzuk	24.8712	12.375	s	1879.94	4656.21	131.763	s	1879.94	4656.21	131.763	0.936736	7.22658
El Djouf	17.2834	358.312	l	672.785	15514.6	17.5001	b	360.408	737.182	12.5025	2.58807	9.7223
Central Takla Makan	39.2037	81.5623	b	1064.55	2140.24	66.1116	b	1064.55	2140.24	66.1116	5.24653	9.1778
Idehan Ubari	28.2436	11.25	l	1866.74	18698.5	49.4302	l	1866.74	18698.5	49.4302	4.15625	17.5535
Rub Al Khali	17.0023	45.5624	l	1446.77	22160.9	49.8907	b	383.541	941.798	22.276	2.02127	4.69714
Munga-Thirri	-25.1522	135	l	364.007	8966.53	14.464	n	0	120.82	0	3.66134	7.08658
Ergs Iguidi \& Chech	24.5902	356.624	l	1578.86	19861.8	40.032	b	576.856	1745.84	18.5235	9.10256	16.6524
An Nafud \& Ad Dahna	28.2436	42.4687	b	1990.1	6130.68	33.8404	b	1990.1	6130.68	33.8404	1.36691	7.75425
Rub Al Khali	19.5316	45.5624	l	1925.82	27952.1	97.3082	l	1925.82	27952.1	97.3082	2.29603	5.59048
Rub Al Khali	20.3747	49.2186	l	748.269	25746.7	27.3759	b	376.666	1995.42	15.3339	3.07439	5.80231
El Djouf	19.2506	354.093	b	376.154	772.748	12.4514	b	376.154	772.748	12.4514	7.57822	13.9225
Rig-e Yalan	30.2108	59.3436	l	1918.77	19054.7	165.74	s	1294.6	3948.74	116.156	14.3189	29.0225
Rub Al Khali	20.6557	52.5936	l	801.681	6431.38	17.1419	b	414.527	973.103	10.9333	2.31017	6.00443
Grand Erg Occidental	31.3349	2.81249	l	1870.48	12457.8	75.4757	s	1219.11	3007.61	61.0628	3.3382	23.3811
Central Grand Sand Sea	29.0866	22.2187	s	1799.22	7811.26	54.9907	s	1799.22	7811.26	54.9907	1.76914	12.3252
Grand Erg Oriental	31.8969	7.31248	s	1848.83	2705.7	22.3442	s	1848.83	2705.7	22.3442	2.60172	19.8598
Rub Al Khali	21.2178	52.3124	l	795.154	30493.3	22.5148	l	795.154	30493.3	22.5148	3.42684	6.72777
Idehan Ubari	26.2763	11.25	b	1625.89	5350.34	71.2968	b	1625.89	5350.34	71.2968	2.57603	11.8968
Central Takla Makan	39.2037	85.7811	b	1808.29	4172.16	34.5397	b	1808.29	4172.16	34.5397	15.1894	20.3059
Idehan Ubari	27.9625	12.0937	s	1739.12	10652.4	99.7814	s	1739.12	10652.4	99.7814	2.75886	14.0805
Rub Al Khali	21.7799	53.7186	b	2068.37	3391.17	81.3091	b	2068.37	3391.17	81.3091	2.81618	6.04176
Yamma Yamma	-26.8384	141.187	l	747.511	2586.67	17.1419	l	747.511	2586.67	17.1419	2.82477	9.23349
Northwest Takla Makan	38.9227	80.4373	b	1371.53	8618.72	26.4378	b	1371.53	8618.72	26.4378	4.37463	8.21456
Rub Al Khali	19.8126	54.2811	s	1250.51	3817.73	20.1098	s	1250.51	3817.73	20.1098	2.78269	6.04935
Rub Al Khali	23.185	53.9999	t	1503.71	7793.46	46.1553	t	1503.71	7793.46	46.1553	7.75238	12.002
An Nafud \& Ad Dahna	27.9625	39.3749	b	1559.01	3593.8	69.9664	b	1559.01	3593.8	69.9664	3.03532	8.81649
Badain Jaran Desert	41.1709	102.375	l	1407.24	5284.93	61.8304	l	1407.24	5284.93	61.8304	10.6437	32.9579
Rub Al Khali	20.0937	53.1561	b	1938.42	3590.83	63.3996	b	1938.42	3590.83	63.3996	1.08159	3.94649
Trarza Reion Desert	18.6885	345.374	l	1032.04	4557.88	26.9325	l	1032.04	4557.88	26.9325	9.06423	19.6279
Rub Al Khali	20.3747	51.7499	b	860.851	2792.83	16.5791	b	860.851	2792.83	16.5791	2.55628	5.45105
Grand Erg Occidental	31.6159	1.6875	b	1966.55	9364.4	44.9443	b	1966.55	9364.4	44.9443	1.0466	20.7062
Munga-Thirri	-25.4332	136.687	l	367.052	3712.33	15.1293	l	133.899	234.344	6.32802	10.1381	17.4463
Central Grand Sand Sea	28.5246	23.0625	l	1510.74	5499.71	52.9609	l	1510.74	5499.71	52.9609	1.56969	9.88905
Idehan Ubari	27.6815	11.8125	l	2352.6	23978.4	75.4586	l	2352.6	23978.4	75.4586	3.69322	14.4259
El Djouf	19.5316	350.437	b	1896.7	3402.18	34.1474	b	473.55	790.486	20.6556	10.7325	17.6488
El Djouf	19.5316	356.343	b	849.689	1460.28	26.4549	b	849.689	1460.28	26.4549	6.75455	12.2845
Central Takla Makan	38.3606	81.2811	l	756.92	6808.33	34.1474	l	649.241	4874.15	26.199	5.00429	9.58745
Grand Erg Occidental	30.7728	2.53124	b	1922.41	3675.78	58.3167	b	1922.41	3675.78	58.3167	5.34601	23.9518
Grand Erg Occidental	31.6159	2.53124	l	1569.76	10860.3	61.9839	l	1569.76	10860.3	61.9839	2.5978	22.8517
Central Takla Makan	38.3606	84.9373	b	1640.8	4860.56	30.0538	b	1640.8	4860.56	30.0538	9.72414	17.2225
El Djouf	22.6229	355.218	l	1611.36	33286.7	57.9926	l	1611.36	33286.7	57.9926	8.38457	13.6455
Idehan Murzuk	25.1522	12.9375	s	1717.39	4595.29	124.241	s	1717.39	4595.29	124.241	0.529273	6.93334
Trarza Reion Desert	18.1265	345.937	b	1490.3	4159.73	34.2839	b	1490.3	4159.73	34.2839	7.68659	17.641
Ergs Iguidi \& Chech	25.1522	358.312	l	726.551	6177.45	28.2117	b	317.31	553.889	18.3018	9.90553	16.6178
Grand Erg Oriental	29.0866	7.03124	s	1858.14	3289.35	130.654	s	1858.14	3289.35	130.654	1.3465	16.4131
Central Takla Makan	39.4848	84.0936	t	1718.39	15968.5	47.0764	t	1718.39	15968.5	47.0764	7.93021	12.2434
Rub Al Khali	22.6229	52.3124	l	1773.95	8435.76	27.7512	l	1773.95	8435.76	27.7512	6.87744	10.656
El Djouf	22.0609	349.031	l	694.139	8841.54	31.6401	b	306.008	533.198	17.5854	6.26492	10.7839
Grand Erg Occidental	30.2108	0.843748	l	1456.96	31835.9	57.0886	b	570.217	2509.93	24.7321	8.1364	24.4687
Gran Desierto	32.178	245.531	l	1214.46	3404.13	23.9475	s	689.542	827.405	15.6921	1.53433	8.18979
Grand Erg Oriental	29.9297	8.43748	s	1940.07	3451.4	148.939	s	1940.07	3451.4	148.939	1.92914	17.4047
Rub Al Khali	20.6557	54.5624	s	1719.62	2276.46	103.5	s	1719.62	2276.46	103.5	0.648138	5.25676
Central Grand Sand Sea	25.1522	26.4374	l	1158.4	11333	22.1737	l	1158.4	11333	22.1737	1.85847	5.64079
Ramlat Al Sabatayn	15.5972	46.4062	l	1337.26	7799.71	25.1586	l	1337.26	7799.71	25.1586	4.01651	7.33198
Idehan Ubari	26.8384	12.6562	l	1567.55	4959.84	66.6062	l	1567.55	4959.84	66.6062	3.21568	12.336
Rub Al Khali	21.7799	54.5624	b	1410.5	2845.3	40.4243	b	1410.5	2845.3	40.4243	2.43409	5.32403
Azefal, Akchar \& Agneitir Sand Seas	19.8126	344.812	l	1478.49	16038.9	22.5148	l	1478.49	16038.9	22.5148	18.3541	25.0043
Central Grand Sand Sea	28.8056	23.0625	l	1275.11	8062.6	41.4306	l	1275.11	8062.6	41.4306	2.09381	10.402
Rub Al Khali	20.3747	52.8749	b	777.809	1607.64	27.3589	b	777.809	1607.64	27.3589	1.58402	4.53367
El Djouf	19.2506	355.781	l	507.08	2729.06	18.4041	b	318.51	505.803	13.3895	6.15715	12.2283
Central Takla Makan	38.0796	81.8436	b	1441.55	4215.08	50.4877	b	1441.55	4215.08	50.4877	4.05175	9.20905
Central Takla Makan	40.6089	86.0623	b	1369.01	4167.68	59.6812	b	1369.01	4167.68	59.6812	8.24099	12.412
Rub Al Khali	22.3419	51.1874	b	1922.41	7853.84	19.2058	b	1922.41	7853.84	19.2058	5.77913	8.51666
Idehan Ubari	24.8712	10.9687	b	1973.18	10100.3	29.5933	b	1973.18	10100.3	29.5933	1.20643	6.78222
An Nafud \& Ad Dahna	28.5246	42.1874	b	1909.63	3094.25	35.3073	b	1909.63	3094.25	35.3073	1.64223	7.01596
El Djouf	21.4988	350.156	l	1320.79	23164.3	31.606	b	343.099	542.84	12.4514	6.71778	10.1964
El Djouf	20.9368	352.687	l	1015.45	33299.7	24.8686	l	322.463	2397.2	12.6049	9.27908	13.8393
El Djouf	20.3747	351.562	l	1494.67	44625.5	39.0086	l	1494.67	44625.5	39.0086	10.9543	16.2707
Grand Erg Oriental	30.7728	6.74999	s	1489.05	2636.53	30.2585	s	1489.05	2636.53	30.2585	1.63822	18.2071
El Djouf	18.4075	356.062	l	485.759	1737.09	23.8793	l	485.759	1737.09	23.8793	5.80677	13.9724
Rub Al Khali	18.4075	49.7811	l	1218.57	12758.8	39.2303	b	587.411	2091.3	18.3871	2.03116	5.71526
Idehan Ubari	26.8384	13.5	l	1684.65	8455.55	81.582	l	1684.65	8455.55	81.582	2.9789	13.2529
An Nafud \& Ad Dahna	26.5574	45.8437	l	2575.01	34263.6	26.9495	s	963.563	1397.2	19.7857	2.39719	11.0213
Rub Al Khali	21.7799	55.1249	b	1559.97	4036.38	106.587	b	1559.97	4036.38	106.587	2.71293	5.65905
Grand Erg Oriental	31.0539	6.74999	s	1778.24	2472.06	30.7702	s	1778.24	2472.06	30.7702	1.71763	18.3579
West Registan Desert	29.6487	62.7186	l	1639.44	13907.3	74.2647	l	1639.44	13907.3	74.2647	10.4132	19.251
Rig-e Jenn	34.1452	53.7186	b	1191.84	3803.36	38.0363	b	1191.84	3803.36	38.0363	13.9555	21.4481
El Djouf	19.5316	353.812	b	397.03	879.476	13.2189	b	397.03	879.476	13.2189	7.8497	13.7651
Munga-Thirri	-24.0281	137.531	l	416.011	9517.45	20.0416	l	213.399	469.269	9.44939	11.0008	17.3617
El Djouf	20.0937	356.906	n	753.878	939.824	31.4184	n	753.878	939.824	31.4184	8.61771	13.5165
East Erg Issaouane	27.9625	8.15623	b	2335.55	6276.22	64.4571	b	2335.55	6276.22	64.4571	6.07628	17.9303
Rub Al Khali	20.3747	49.4999	l	947.667	10658.6	21.3549	b	406.695	1780.31	12.6049	3.0352	5.78428
Rub Al Khali	20.6557	54.2811	s	1647.17	2020.44	36.9277	s	1647.17	2020.44	36.9277	0.526755	4.99001
Kumtag Desert	39.7658	91.6873	l	1801.75	8830.07	46.3941	l	1801.75	8830.07	46.3941	3.64067	12.0748
El Djouf	20.6557	349.031	l	606.823	8363.02	21.3549	b	256.829	395.114	13.4236	13.3572	18.3287
Ergs Iguidi \& Chech	27.6815	357.749	l	2067.3	31370.2	42.2664	l	2067.3	31370.2	42.2664	5.15984	20.1784
Idehan Murzuk	25.7143	13.2187	l	1824.92	22961.2	113.427	s	1126.68	3201.85	64.133	1.12311	8.47861
El Djouf	20.0937	350.156	l	1222.12	44713.4	28.1435	l	1222.12	44713.4	28.1435	10.5372	17.0624
Central Grand Sand Sea	29.3677	23.3437	s	2016.74	5108.67	45.7118	s	2016.74	5108.67	45.7118	2.94858	11.0356
Rub Al Khali	19.5316	46.6874	l	1161.01	18836.1	26.8472	l	1161.01	18836.1	26.8472	1.81789	5.59296
Grand Erg Oriental	30.4918	8.15623	s	1629.08	3205.8	55.8264	s	1629.08	3205.8	55.8264	1.46831	17.0293
Idehan Murzuk	24.3091	11.8125	l	1834.91	12632.4	123.661	b	1293.63	3741.29	86.7501	2.0825	9.73909
Rub Al Khali	20.9368	51.7499	l	461.398	3939.64	11.6156	b	286.805	920.526	9.02297	3.37427	6.3527
Grand Erg Oriental	29.3677	7.31248	s	1891.41	2904.29	155.915	s	1891.41	2904.29	155.915	1.00673	16.0416
Central Grand Sand Sea	25.1522	26.1562	l	939.427	6777.6	41.9423	n	564.965	1640.09	28.6893	1.49688	4.54037
Munga-Thirri	-23.466	137.25	l	433.835	14950.7	14.6517	l	185.936	290.443	8.35776	11.7584	17.998
Central Grand Sand Sea	29.0866	23.625	s	1051.21	1901.38	33.107	s	590.269	727.421	24.9027	2.51538	10.2159
Rub Al Khali	17.0023	45.8437	l	1356.09	45525.9	56.8157	l	1090.17	19899.9	60.21	1.14662	3.86079
Wahiba Sands	21.7799	58.7811	l	1313.94	21308.7	44.0573	l	1313.94	21308.7	44.0573	4.18251	7.96673
Rub Al Khali	24.0281	55.4061	l	1815.22	9960.7	21.8325	l	1815.22	9960.7	21.8325	2.25208	9.35792
Grand Erg Oriental	29.6487	5.90624	s	1065.51	5370.63	51.2382	s	1065.51	5370.63	51.2382	2.60357	16.7324
Central Grand Sand Sea	26.8384	26.4374	l	1060.13	25269.9	37.2006	l	1060.13	25269.9	37.2006	2.57675	5.39171
Rub Al Khali	21.7799	50.6249	b	1552.76	4749.45	19.1887	b	1552.76	4749.45	19.1887	4.70343	7.43413
Grand Erg Oriental	32.74	8.71873	b	1254.54	2140.75	52.4833	b	1254.54	2140.75	52.4833	6.09346	25.2469
Rub Al Khali	19.2506	45.2812	l	1918.64	36640.5	26.7789	l	1918.64	36640.5	26.7789	2.86	5.99386
Rub Al Khali	21.4988	50.0624	l	528.905	4538.89	10.5581	l	528.905	4538.89	10.5581	4.23269	6.91743
El Djouf	20.0937	350.718	l	1086.17	38166.5	27.393	l	575.942	10007.4	24.7663	10.4936	16.3472
Rub Al Khali	17.0023	46.6874	l	1318.76	19760.2	34.7103	n	367.975	745.932	19.3593	1.79825	6.31014
Central Takla Makan	40.3279	86.6248	t	1868.76	11721.8	113	t	1868.76	11721.8	113	14.2497	17.6784
Rub Al Khali	21.4988	53.4374	b	1676.68	3165.46	43.955	b	606.197	766.214	31.7936	2.49322	5.73552
El Djouf	17.0023	355.781	b	459.949	664	13.3042	b	459.949	664	13.3042	4.39777	10.1557
Rub Al Khali	18.4075	48.0937	l	1452.86	45179.6	78.1707	l	1452.86	45179.6	78.1707	1.01402	4.35556
El Djouf	22.0609	354.093	l	1073.81	5450.18	34.3862	b	470.672	730.864	25.2097	11.1524	16.8169
Central Grand Sand Sea	28.8056	23.625	s	1392.26	4592.38	39.9467	s	1392.26	4592.38	39.9467	2.20507	9.77024
Rub Al Khali	19.8126	50.9061	b	643.069	2777.91	11.9226	b	643.069	2777.91	11.9226	1.60914	5.07617
Rub Al Khali	18.9695	51.7499	l	1572.83	20960.8	97.7517	s	953.981	1924.09	73.5995	0.53804	3.47861
El Djouf	18.9695	356.624	n	833.349	1532.8	25.2438	n	833.349	1532.8	25.2438	5.76728	12.537
Idehan Ubari	26.8384	11.8125	l	2140.38	21480.6	97.9905	b	1273.5	2608.22	68.3119	3.28559	13.5454
Central Takla Makan	39.7658	83.8123	l	1833.1	14885.7	53.302	l	1833.1	14885.7	53.302	6.69684	10.5491
Aoukar	17.5644	350.999	b	989.192	1970.78	16.5961	b	153.896	244.843	5.6287	8.54744	18.2727
Munga-Thirri	-23.7471	137.812	l	419.65	6390.81	16.2891	l	212.973	861.142	8.92063	10.3259	16.9833
Central Grand Sand Sea	26.2763	26.4374	l	1079.79	34885.4	40.5096	l	910.269	21358	36.2966	2.20173	5.04024
An Nafud \& Ad Dahna	29.0866	39.9374	b	1733.45	6932.49	49.2085	b	1733.45	6932.49	49.2085	2.81561	6.84706
Aoukar	17.0023	351.562	t	1708.38	5242.02	21.662	t	1708.38	5242.02	21.662	6.94126	17.028
An Nafud \& Ad Dahna	28.2436	40.7812	b	1385.47	2057.55	47.3322	b	1385.47	2057.55	47.3322	2.66235	6.26544
El Djouf	21.7799	354.093	l	1266.42	4291.8	35.1197	l	1266.42	4291.8	35.1197	10.6087	15.7703
El Djouf	17.5644	356.906	l	881.379	19636.8	26.4549	b	312.386	457.755	13.1677	3.8813	11.5299
El Djouf	20.0937	355.499	b	731.299	1921.28	21.7131	b	731.299	1921.28	21.7131	6.35905	11.5456
Central Takla Makan	38.9227	84.9373	b	1375	4382.77	60.21	b	1375	4382.77	60.21	11.2701	16.4778
Rub Al Khali	21.2178	51.4686	b	1460.05	5222.95	14.4982	b	1460.05	5222.95	14.4982	4.09645	7.00028
Grand Erg Oriental	32.74	7.59373	b	1518.7	2368.16	25.2609	b	1518.7	2368.16	25.2609	6.331	23.6507
Rub Al Khali	19.2506	53.1561	s	1475.42	5932.49	99.5085	s	1475.42	5932.49	99.5085	0.804674	3.57764
Rub Al Khali	22.0609	53.9999	b	2147.58	3902.67	114.842	b	2147.58	3902.67	114.842	3.03249	6.37063
Aoukar	17.8454	349.312	t	1403.53	10268.8	35.5972	t	1403.53	10268.8	35.5972	10.9692	18.1975
Central Takla Makan	40.3279	86.3436	t	1719.57	10596.6	98.0758	t	1719.57	10596.6	98.0758	12.1731	15.9625
Rub Al Khali	17.8454	48.0937	l	1305.74	30911.4	49.8907	l	1305.74	30911.4	49.8907	0.540257	3.83008
Grand Erg Oriental	30.7728	6.46874	s	1552.58	4020.25	34.9661	s	493.378	628.443	20.7068	1.81346	18.4163
Ergs Iguidi \& Chech	24.5902	358.031	l	771.655	6487.88	25.8067	b	321.806	587.785	13.7306	9.87782	15.4829
Rub Al Khali	22.3419	54.2811	b	2123.05	4114.97	112.301	b	2123.05	4114.97	112.301	3.62575	6.89235
El Djouf	17.8454	357.749	l	935.018	18821.1	30.3438	b	366.639	550.41	16.2379	4.39258	12.8694
Rub Al Khali	18.6885	46.1249	l	1357.15	20176.7	25.9091	l	1357.15	20176.7	25.9091	3.33277	6.7596
Gran Desierto	31.8969	246.093	b	1563.62	3425.62	24.2887	b	1563.62	3425.62	24.2887	3.25696	8.68506
Idehan Ubari	27.4005	12.0937	s	1445.39	3304.4	90.5197	s	1445.39	3304.4	90.5197	3.56574	14.0582
Munga-Thirri	-24.3091	136.406	l	383.856	6489.25	17.7901	l	170.299	409.045	11.1721	10.9103	17.3294
Rub Al Khali	23.7471	53.9999	b	1165.59	2551.32	18.677	b	71.3103	158.769	0	8.42147	13.9697
Rub Al Khali	18.9695	50.3436	b	1191.09	3798.64	44.8761	b	1191.09	3798.64	44.8761	0.677808	5.11519
El Djouf	20.3747	351.843	l	1182.56	44507.5	33.7722	l	1084.79	36259	33.7722	10.2145	15.1545
Rub Al Khali	22.904	53.1561	b	2223.86	4047.4	29.8833	b	2223.86	4047.4	29.8833	7.6897	11.6198
Central Grand Sand Sea	26.5574	22.7812	l	1459.09	17024.4	37.9852	l	1459.09	17024.4	37.9852	0.743582	7.12738
Grand Erg Oriental	29.3677	5.06249	l	1854.15	17610.6	143.788	s	1006.59	2625.14	40.2708	2.1014	15.668
Grand Erg Oriental	30.4918	6.18749	s	1564.86	5405.15	26.9154	s	1564.86	5405.15	26.9154	2.09925	17.6866
Rub Al Khali	20.3747	50.6249	b	404.005	3061.2	12.0079	b	404.005	3061.2	12.0079	2.85376	5.70283
Rub Al Khali	20.6557	53.4374	b	1850.51	3959.2	54.8201	b	1850.51	3959.2	54.8201	1.29034	4.49648
Grand Erg Oriental	29.6487	6.18749	l	1093.31	4029.36	46.1383	s	581.519	965.401	33.5675	2.42725	17.2236
Central Grand Sand Sea	26.8384	25.3124	l	1105.41	10833.8	32.0495	l	1105.41	10833.8	32.0495	2.05053	4.94654
El Djouf	20.9368	356.062	b	1295.34	1945.7	25.278	b	1295.34	1945.7	25.278	9.50578	14.0928
Grand Erg Oriental	29.9297	7.31248	s	1693.65	2783.27	89.9227	s	1693.65	2783.27	89.9227	1.23682	17.0103
Central Takla Makan	40.3279	85.4998	t	1611.98	18932.4	114.007	b	774.383	2680.6	39.3497	8.75323	12.4301
El Djouf	19.5316	353.249	b	449.398	1047.41	15.1293	b	449.398	1047.41	15.1293	7.37417	13.0171
El Djouf	20.6557	350.718	l	811.92	21836.3	26.199	l	293.378	1197.57	15.4192	8.5656	13.7591
Grand Erg Oriental	29.6487	6.46874	s	1345.19	3618.15	40.9871	s	1345.19	3618.15	40.9871	2.08987	17.3362
Ergs Iguidi \& Chech	27.9625	355.499	l	2612.3	22109.8	58.999	s	1030.86	1886.37	37.4735	1.25598	20.9479
Ramlat Al Sabatayn	15.3162	46.4062	l	1521.2	3712.08	25.7555	l	1521.2	3712.08	25.7555	5.71227	6.86957
Rub Al Khali	20.9368	53.4374	b	2007.41	4264.98	56.5428	b	2007.41	4264.98	56.5428	1.56083	4.84874
Badain Jaran Desert	40.3279	101.25	b	1504.09	3769.51	81.2408	b	1504.09	3769.51	81.2408	7.60504	26.8421
El Djouf	22.0609	350.999	l	1351.19	23942.4	31.009	l	252.918	418.897	10.9163	6.46795	10.9723
Rub Al Khali	18.9695	52.5936	s	1313.63	3809.5	25.6703	s	1313.63	3809.5	25.6703	0.509096	3.22419
Badain Jaran Desert	40.3279	102.094	l	1714.13	7458.79	110.305	l	1714.13	7458.79	110.305	7.858	25.2132
Rub Al Khali	19.2506	50.3436	b	1382.75	4004.04	35.222	b	1382.75	4004.04	35.222	0.652633	5.02022
El Djouf	18.9695	352.968	b	526.604	781.121	18.0801	b	314.729	433.697	13.2019	8.32831	15.1209
El Djouf	17.8454	356.343	b	434.748	782.718	15.5386	b	434.748	782.718	15.5386	5.44008	14.1503
Central Grand Sand Sea	29.0866	23.0625	l	1393.33	7657.25	51.6305	l	1393.33	7657.25	51.6305	2.50656	10.8146
Rub Al Khali	20.6557	51.7499	b	919.986	5550.49	15.8797	b	919.986	5550.49	15.8797	2.97158	5.91491
El Djouf	17.8454	356.062	b	435.373	809.376	18.5065	b	435.373	809.376	18.5065	5.58726	14.1749
El Djouf	21.7799	351.281	l	1188.04	22379.8	39.9126	l	466.397	2016.31	20.1439	7.51571	12.2677
Munga-Thirri	-26.2763	136.687	l	998.986	8848.95	22.2078	l	998.986	8848.95	22.2078	4.1022	7.57904
Central Takla Makan	39.2037	81.2811	l	804.164	14991	27.8876	b	441.984	1522.56	18.7623	5.15837	8.86405
El Djouf	17.2834	357.749	l	717.205	25168.1	25.4144	b	300.277	621.323	15.3851	2.81601	10.3377
Ergs Iguidi \& Chech	24.3091	356.343	l	1245.32	9493.37	35.3073	b	653.604	1951.43	23.6917	8.49024	15.3212
Central Takla Makan	39.4848	85.4998	b	1584.86	8104.42	37.3541	b	1584.86	8104.42	37.3541	14.7526	19.1182
El Djouf	20.6557	348.468	b	791.875	1359.59	22.9071	b	425.773	568.992	17.7901	13.297	17.1789
Grand Erg Oriental	32.178	7.87498	s	1535.06	2290.73	76.9085	s	1535.06	2290.73	76.9085	3.78185	21.3786
Ergs Iguidi \& Chech	24.0281	355.781	l	1578.45	17950.2	61.0458	l	1138.27	7627.83	58.5214	8.06325	14.3442
Central Takla Makan	38.6417	83.5311	l	1611.64	12927.2	42.9828	b	890.821	2569.95	30.0197	7.05729	11.9826
Grand Erg Oriental	29.6487	7.87498	s	2082.75	3717.24	145.289	s	2082.75	3717.24	145.289	0.982122	16.0233
Grand Erg Oriental	30.4918	9.56248	s	1910.41	2687.83	60.8581	s	1910.41	2687.83	60.8581	3.20748	18.9291
Ergs Iguidi \& Chech	28.2436	356.624	l	1626.71	8008.03	34.6762	l	1626.71	8008.03	34.6762	0.517354	23.4441
Trarza Reion Desert	17.8454	345.937	b	1142.81	3418.21	24.698	b	1142.81	3418.21	24.698	7.95568	17.76
Grand Erg Oriental	31.8969	7.59373	s	1582.72	2973.72	32.1347	s	1582.72	2973.72	32.1347	2.92923	20.1863
Ergs Iguidi \& Chech	27.4005	358.312	l	1686.43	45467.4	38.0875	l	1686.43	45467.4	38.0875	7.68258	20.4839
Grand Erg Oriental	30.2108	7.87498	s	1485.8	3550.95	84.311	s	1485.8	3550.95	84.311	1.2793	17.3778
Rub Al Khali	18.1265	46.1249	l	1153.58	32421.9	33.0046	l	764.062	10350.8	21.6449	3.05915	5.54554
El Djouf	18.4075	354.374	t	713.255	3812.75	22.9412	b	491.981	642.53	20.4168	7.43191	14.7938
Central Takla Makan	39.7658	87.1873	b	2168.46	5717.48	91.236	b	2168.46	5717.48	91.236	23.8569	27.3601
Rub Al Khali	19.5316	46.9687	l	1114.65	14701	21.2014	l	1114.65	14701	21.2014	2.04007	5.66881
Southwest Takla Makan	38.0796	78.7498	b	578.714	1420.52	21.6449	b	578.714	1420.52	21.6449	4.04683	7.18853
An Nafud \& Ad Dahna	27.9625	41.3437	b	1553.8	1749.47	62.6832	b	1553.8	1749.47	62.6832	2.45602	5.3444
Central Takla Makan	37.7986	82.4061	t	1700.97	7511.74	74.1453	t	1700.97	7511.74	74.1453	3.69699	9.81421
El Djouf	18.1265	353.531	t	505.628	2961.27	12.0932	t	505.628	2961.27	12.0932	7.29485	15.127
Grand Erg Oriental	32.459	8.99998	b	1258.03	2251.08	64.2865	b	1258.03	2251.08	64.2865	7.84091	27.0424
Rub Al Khali	21.4988	50.6249	b	2021.25	5810.55	16.8008	b	2021.25	5810.55	16.8008	4.35352	7.07869
Rub Al Khali	18.9695	53.4374	s	1887.29	3042.14	102.186	s	1887.29	3042.14	102.186	3.21907	5.82368
Rub Al Khali	20.6557	49.4999	l	797.271	8308.32	21.4232	l	797.271	8308.32	21.4232	3.27718	6.08323
El Djouf	19.2506	349.874	b	930.194	3164.41	22.2078	b	930.194	3164.41	22.2078	9.69184	18.0535
Grand Erg Oriental	32.178	8.99998	b	1835.4	2463.71	46.0871	b	1835.4	2463.71	46.0871	8.12242	26.4098
Aoukar	18.1265	349.312	t	1425.44	11220.2	46.4794	t	1425.44	11220.2	46.4794	7.75859	11.865
El Djouf	21.2178	352.406	l	1322.15	42176.4	33.2605	l	1322.15	42176.4	33.2605	9.58691	14.5524
Grand Erg Oriental	29.6487	5.06249	l	1993.84	32644.7	152.742	s	1091.64	2800.24	30.9578	2.16947	16.522
Rub Al Khali	23.7471	55.1249	l	1539.64	23295.7	24.1863	b	860.922	4521.33	18.3188	3.35825	10.2391
Munga-Thirri	-25.4332	137.25	l	430.544	3978.31	18.7964	l	199.747	704.112	10.0464	8.70146	15.2472
Central Takla Makan	38.0796	82.6873	b	1359.87	4186.79	31.5378	b	1359.87	4186.79	31.5378	4.67138	10.6798
Central Grand Sand Sea	25.9953	25.8749	l	1118.27	8546.42	44.859	n	647.704	1064.99	36.2454	1.79464	4.68183
Central Takla Makan	40.0468	84.9373	b	1502.44	5272.76	98.2463	b	1502.44	5272.76	98.2463	8.07386	12.1321
Grand Erg Oriental	29.9297	8.15623	s	1936.74	3220.4	169.185	s	1936.74	3220.4	169.185	1.35749	16.3525
El Djouf	19.5316	355.781	l	624.112	6855.28	19.257	l	624.112	6855.28	19.257	6.33795	12.0178
Central Takla Makan	40.0468	87.7498	b	2073.57	5311.28	76.6697	b	2073.57	5311.28	76.6697	25.4409	28.6552
Grand Erg Oriental	32.459	8.15623	b	1592.75	2649.74	56.594	b	1592.75	2649.74	56.594	4.72256	22.7934
East Erg Issaouane	27.9625	7.31248	s	2254.73	4629.54	93.5387	s	2254.73	4629.54	93.5387	5.02617	17.4337
Grand Erg Oriental	32.459	6.74999	b	1934.77	6758.68	31.5548	b	1934.77	6758.68	31.5548	3.95979	20.651
East Erg Issaouane	28.5246	8.71873	b	2336.37	4596.82	55.093	b	2336.37	4596.82	55.093	7.46732	20.2123
Ergs Iguidi \& Chech	27.1194	358.593	l	1323.68	46173.8	17.9777	l	1022.87	17897.1	16.7667	7.53135	19.0262
Rub Al Khali	21.7799	54.8436	b	1777.83	3688.83	122.16	b	1777.83	3688.83	122.16	2.53876	5.36099
El Djouf	21.7799	350.156	l	1478.19	15915.9	31.9642	l	1478.19	15915.9	31.9642	5.90302	9.53
Ergs Iguidi \& Chech	27.9625	356.062	s	1771.48	3239.36	32.4929	s	1771.48	3239.36	32.4929	0.804771	22.5212
El Djouf	22.3419	350.718	l	1802.23	40107.8	43.0851	l	986.138	9444.18	28.7405	6.12189	10.5527
Munga-Thirri	-24.3091	136.125	l	371.77	1995.4	18.3188	l	203.094	451.691	13.1336	10.4318	17.1952
Trarza Reion Desert	18.1265	345.093	l	1146.58	16647.7	35.0514	b	585.099	2293.01	21.4232	7.98896	18.502
East Erg Issaouane	27.4005	7.31248	l	2354.55	18681.7	107.303	s	1537.66	4161.82	68.8748	4.95255	14.2541
El Djouf	21.2178	349.874	l	1461.23	44405.9	26.506	l	1461.23	44405.9	26.506	9.90876	14.4609
Trarza Reion Desert	17.8454	345.093	l	969.54	22542.6	28.1435	l	969.54	22542.6	28.1435	8.25274	18.1232
El Djouf	22.3419	354.374	l	1237.91	9201.64	42.761	l	465.316	770.615	24.0328	9.94758	15.829
Idehan Ubari	28.2436	11.5312	l	1727.11	11276.5	48.0827	s	1156.69	2648.04	42.1982	2.69093	15.0292
Central Takla Makan	40.0468	84.6561	b	1479.31	6221.97	74.4523	b	1479.31	6221.97	74.4523	7.6032	11.4715
Ergs Iguidi \& Chech	27.6815	355.218	s	2619.16	4494.9	72.9854	s	2619.16	4494.9	72.9854	0.485782	19.8163
An Nafud \& Ad Dahna	29.3677	40.7812	b	1143.44	2474.9	30.1562	b	1143.44	2474.9	30.1562	2.48287	7.28225
Idehan Ubari	27.6815	10.125	b	1976.98	11007.1	43.6821	b	1976.98	11007.1	43.6821	4.4808	14.9729
Rub Al Khali	20.0937	48.3749	l	1263.28	16923.6	23.8793	l	1263.28	16923.6	23.8793	2.70933	5.36214
Idehan Ubari	26.2763	10.6875	b	2146.58	4842.56	97.4958	b	2146.58	4842.56	97.4958	2.09647	12.1514
Rub Al Khali	21.4988	54.5624	b	1155.46	2630.32	30.5144	b	1155.46	2630.32	30.5144	1.95897	5.24728
Tengger Desert	38.9227	104.625	l	3123.3	35427	38.224	b	1355.68	2140.89	25.6873	3.09911	24.3278
Rub Al Khali	17.8454	48.6561	l	1467.77	26409.8	56.7987	l	1467.77	26409.8	56.7987	0.858581	4.82599
El Djouf	20.0937	352.406	b	431.213	832.801	12.3831	b	431.213	832.801	12.3831	8.8601	13.399
El Djouf	20.9368	351.843	l	1427	44577.9	36.6548	l	1427	44577.9	36.6548	8.8929	13.9769
Northwest Takla Makan	39.7658	80.7186	l	809.314	5308.43	19.2399	b	241.458	288.847	9.07414	4.45719	7.31449
Grand Erg Oriental	31.3349	7.03124	s	2112.24	3094.65	26.5743	s	2112.24	3094.65	26.5743	1.86038	18.7499
El Djouf	20.6557	349.874	l	1011.6	32913.6	18.8305	l	291.191	1174.29	10.0805	11.2348	16.2981
Rub Al Khali	20.9368	52.0311	l	877.404	16620.9	19.3422	b	208.756	373.872	6.5327	3.26455	6.34515
Rub Al Khali	18.9695	50.0624	l	1427.48	28527	62.7173	l	1427.48	28527	62.7173	0.740814	5.19184
Trarza Reion Desert	17.8454	345.656	l	1017.37	4735.07	29.201	l	1017.37	4735.07	29.201	7.9948	17.9564
Central Takla Makan	39.7658	85.4998	b	1585.11	6577.81	77.983	b	1585.11	6577.81	77.983	12.5681	16.9208
El Djouf	19.5316	355.218	l	497.089	6790.19	18.2506	b	273.92	436.95	11.3768	6.4391	12.2999
El Djouf	22.0609	349.593	l	824.419	11372.2	39.0427	b	339.927	673.59	20.9285	5.99836	10.4462
Grand Erg Oriental	31.0539	5.90624	s	1409.85	2925.31	30.3438	s	1409.85	2925.31	30.3438	2.37132	18.0252
El Djouf	17.0023	356.624	l	1034.73	14235.7	21.8496	b	414.201	572.102	14.157	2.5545	8.9974
Central Takla Makan	39.2037	83.2498	l	1528.26	10762.7	35.8872	l	1528.26	10762.7	35.8872	6.83981	11.2885
Idehan Ubari	26.8384	12.9375	s	1983.35	3882.22	68.3631	s	1983.35	3882.22	68.3631	3.07027	12.7692
Namib Sand Sea	-24.5902	15.1875	s	1263.06	3106.5	83.4412	s	1263.06	3106.5	83.4412	3.10948	9.76637
Rub Al Khali	17.0023	46.1249	l	1704.5	45461.6	99.8326	l	1704.5	45461.6	99.8326	0.276306	4.07545
Rub Al Khali	23.466	54.5624	l	1698.36	12785	22.2078	b	618.912	826.594	13.6283	6.9694	12.3556
Ergs Iguidi \& Chech	27.6815	356.062	l	2042.4	17502.4	40.4584	s	1120.59	1801.93	27.1201	0.716284	22.9424
Ergs Iguidi \& Chech	27.4005	357.187	l	1930.59	32211.3	39.3497	s	637.239	1106.63	22.2589	2.53492	19.1743
Aoukar	17.8454	349.031	t	1400.75	17166	39.3156	t	1400.75	17166	39.3156	7.56325	14.1749
Central Grand Sand Sea	27.9625	25.3124	l	1373.32	21125.2	32.51	l	1373.32	21125.2	32.51	2.54509	7.36012
Grand Erg Oriental	31.6159	7.03124	s	1766.31	2562.93	25.3632	s	1766.31	2562.93	25.3632	2.10335	19.1061
El Djouf	18.9695	352.124	b	1007.04	1903.85	18.37	b	1007.04	1903.85	18.37	9.94283	16.5621
Rub Al Khali	23.185	52.5936	b	2205.73	4274.55	29.9856	b	2205.73	4274.55	29.9856	8.71014	13.1184
Ergs Iguidi \& Chech	28.2436	357.187	l	1955.69	5786.77	31.3842	l	1955.69	5786.77	31.3842	1.54117	22.8723
Rub Al Khali	21.4988	50.9061	b	1393.34	6553.94	16.6302	b	1393.34	6553.94	16.6302	4.4054	7.21039
Idehan Murzuk	25.4332	12.6562	l	1899.25	11921.8	145.135	s	1397.22	3777.77	114.689	1.10537	8.71746
Munga-Thirri	-25.4332	136.125	l	392.303	1730	15.4363	l	392.303	1730	15.4363	6.8769	11.8779
El Djouf	18.9695	355.218	b	590.021	1080.92	19.7004	b	590.021	1080.92	19.7004	6.3738	13.1148
Rub Al Khali	19.8126	46.9687	l	901.301	8515.59	15.5045	l	406.545	830.585	10.5922	2.02094	5.11638
East Registan Desert	30.4918	65.2499	b	1480.38	4602.4	32.4076	b	1480.38	4602.4	32.4076	5.29092	8.39427
Rub Al Khali	18.6885	50.9061	l	1343.32	19904.2	71.2115	b	613.289	1902.05	18.8476	1.59823	4.41932
Rub Al Khali	19.5316	47.8124	l	1306.12	45000.7	32.3053	l	964.966	15599.4	29.1669	2.18241	4.78112
El Djouf	20.3747	356.906	n	874.45	1316.32	33.3287	n	874.45	1316.32	33.3287	9.10164	13.7188
Central Grand Sand Sea	25.1522	25.8749	l	1211.54	8092.85	53.285	n	913.935	2975.92	43.2045	1.84735	4.4469
Rub Al Khali	19.5316	53.1561	s	1919.89	3411.54	122.603	s	1919.89	3411.54	122.603	0.241354	3.36925
Grand Erg Oriental	30.7728	8.71873	s	1388.24	2742.39	103.636	s	1388.24	2742.39	103.636	2.9761	18.8985
Southwest Takla Makan	38.0796	79.5936	b	1316.63	1755.85	36.5695	b	1316.63	1755.85	36.5695	2.90608	7.02845
El Djouf	18.6885	352.406	t	508.378	2039.25	21.4061	b	408.419	572.084	18.8476	9.09383	16.1541
Central Takla Makan	39.2037	86.3436	b	1012.16	3166.87	35.9895	b	1012.16	3166.87	35.9895	19.0819	24.2242
Northwest Takla Makan	39.7658	80.4373	l	664.883	4900.09	20.0075	b	277.083	428.145	9.89286	4.56795	7.36789
Grand Erg Oriental	30.7728	9.28123	b	2144.5	2982.86	62.7003	b	2144.5	2982.86	62.7003	3.87891	20.1309
Central Grand Sand Sea	29.0866	22.7812	s	1510.52	4407.96	58.419	s	1510.52	4407.96	58.419	2.44709	11.1837
Munga-Thirri	-24.3091	138.375	l	257.958	5311.1	12.349	l	114.312	273.712	4.65647	6.26954	11.5342
Grand Erg Oriental	32.74	6.74999	b	1873.6	5819.45	27.0689	b	1873.6	5819.45	27.0689	5.10797	22.2484
Rub Al Khali	23.466	55.1249	l	1735.14	31138.8	23.2312	b	601.332	1589.76	13.6453	3.59785	9.50272
Rub Al Khali	22.904	54.2811	n	1728.21	4034.1	32.9705	n	1728.21	4034.1	32.9705	5.97226	9.72317
Idehan Ubari	27.9625	10.9687	l	2017.66	22873.2	61.6086	b	1139.38	4323.86	43.4092	5.7938	17.9382
Rub Al Khali	21.7799	51.4686	l	1383.86	11748.6	16.2891	b	863.4	2922.81	12.4514	4.93301	7.84286
Central Grand Sand Sea	25.7143	26.9999	l	1075.58	9819.41	43.2216	n	83.8823	175.709	3.83775	3.05382	5.68304
Munga-Thirri	-25.1522	136.406	l	324.446	5571.38	17.9948	l	123.66	253.181	4.00831	8.43682	14.1752
El Djouf	20.9368	351.281	l	1126	23415.1	27.0007	l	509.642	3723.73	20.0416	7.9705	12.7295
Idehan Ubari	26.5574	12.0937	b	1690.92	6133.82	61.0799	b	1690.92	6133.82	61.0799	2.49806	9.28154
Grand Erg Oriental	29.9297	5.06249	s	1371.23	3990.61	114.331	s	1371.23	3990.61	114.331	2.12471	16.8466
Munga-Thirri	-26.2763	137.25	l	877.206	9012.98	20.0416	l	877.206	9012.98	20.0416	4.29575	7.41177
Central Takla Makan	38.6417	81.2811	l	769.946	6054.3	31.8789	b	401.772	981.387	22.6854	5.23286	9.80774
Rub Al Khali	18.9695	51.1874	l	1307.92	15830	42.437	s	853.154	2930.41	34.6932	0.427611	3.91976
Grand Erg Oriental	32.74	7.03124	l	1644.59	6661.59	21.9519	b	869.741	1325.17	13.8159	5.25389	22.3821
Munga-Thirri	-26.5574	136.687	l	420.285	2998.04	16.0844	l	171.559	576.127	6.6521	4.08921	7.6536
El Djouf	21.7799	348.749	l	745.228	18231.9	23.1288	l	224.09	725.727	12.0249	6.78038	10.798
Grand Erg Occidental	30.7728	1.96875	b	1704.86	3712.67	62.1715	b	1704.86	3712.67	62.1715	5.4806	23.7143
Rub Al Khali	22.904	54.8436	b	1613.51	5129.02	12.2808	b	1613.51	5129.02	12.2808	4.99238	9.39564
Aoukar	17.8454	349.874	t	874.374	3792.23	29.1157	b	639.831	2093.05	25.585	9.16671	19.4671
El Djouf	17.8454	358.031	l	985.574	44874.9	35.3414	n	404.555	533.226	24.0499	4.43658	12.5829
Central Takla Makan	38.3606	83.2498	t	1610.89	16468.9	39.8955	t	1610.89	16468.9	39.8955	6.36163	12.009
El Djouf	21.7799	353.249	l	928.626	4305.66	25.9261	l	584.889	2449.08	22.2248	8.75385	13.6811
Wahiba Sands	21.4988	59.0624	b	1368.71	2164.72	29.3716	b	1368.71	2164.72	29.3716	10.1478	15.655
Grand Erg Occidental	30.2108	359.155	l	1455.34	10385.2	25.0733	l	1455.34	10385.2	25.0733	5.88306	22.8314
El Djouf	20.0937	349.312	b	462.973	802.585	13.7988	b	462.973	802.585	13.7988	11.7966	18.1395
Central Grand Sand Sea	28.5246	24.7499	l	1513.99	20396.2	30.9067	s	669.256	2146.78	20.7068	2.72382	8.73151
Rub Al Khali	18.4075	48.3749	l	1272.93	45252.3	70.7851	s	428.759	3133.99	17.6195	1.11059	4.46177
Ergs Iguidi \& Chech	26.5574	358.031	l	1638.23	28396.5	48.2874	l	1638.23	28396.5	48.2874	8.01103	18.5349
Idehan Ubari	27.9625	11.8125	l	2233.42	27294.2	93.2658	l	2233.42	27294.2	93.2658	3.20797	15.444
Rub Al Khali	22.0609	53.7186	b	1998.36	3575.03	87.62	b	1998.36	3575.03	87.62	3.36277	6.72767
Rub Al Khali	21.2178	53.4374	b	2243.66	3325.43	49.6519	b	2243.66	3325.43	49.6519	2.00832	5.24809
Rub Al Khali	23.185	55.1249	l	1811.53	43467.8	28.8769	s	593.492	1004.43	13.8159	4.20037	10.0336
Grand Erg Occidental	30.4918	1.40625	b	1416.7	4212.04	34.608	b	1416.7	4212.04	34.608	6.94981	23.9397
Rub Al Khali	19.2506	52.3124	s	1634.17	8865.88	98.0417	s	1244.87	2770.22	86.0849	0.434061	3.01223
Central Grand Sand Sea	27.1194	26.1562	l	1059.1	24813.7	46.3088	l	696.52	7190.71	31.7254	2.03891	5.18615
El Djouf	22.0609	353.531	l	1057.05	7627.54	23.0606	b	239.547	396.47	10.8992	10.0744	15.5169
Idehan Ubari	28.2436	12.0937	l	1701.8	19165.8	61.4381	s	1037.46	2809.67	45.2342	1.80812	12.5363
Rub Al Khali	20.6557	50.9061	b	1068.86	3247.17	12.4343	b	525.681	1143.76	10.831	3.29115	6.08067
El Djouf	19.2506	355.218	l	517.822	4099.93	16.272	l	517.822	4099.93	16.272	6.64081	12.8489
East Erg Issaouane	27.6815	7.87498	b	1654.16	5199.16	57.9756	b	1654.16	5199.16	57.9756	6.23837	17.7741
Southwest Takla Makan	38.3606	78.1873	b	628.195	2012.12	21.5937	b	628.195	2012.12	21.5937	4.75074	7.53853
Rub Al Khali	18.9695	49.4999	l	1385.3	42060.4	49.7372	l	853.487	8594.3	29.1498	1.06162	4.75225
Central Takla Makan	40.0468	84.3748	t	1775.46	12046.8	54.0355	b	999.814	2875.03	29.7639	7.21144	10.9135
El Djouf	18.6885	353.531	t	777.154	3239.8	18.8988	t	777.154	3239.8	18.8988	8.00949	15.1825
Ergs Iguidi \& Chech	27.9625	354.937	s	2634.24	5937.7	48.5262	s	2634.24	5937.7	48.5262	2.21351	20.1495
Rub Al Khali	20.0937	52.5936	b	1046.74	2058.02	35.5461	b	1046.74	2058.02	35.5461	1.49029	4.12477
Badain Jaran Desert	40.3279	100.969	b	1319.4	4557.92	77.2325	b	1319.4	4557.92	77.2325	8.55592	27.265
Rub Al Khali	22.0609	54.2811	b	1842.92	4129.86	93.8969	b	1842.92	4129.86	93.8969	3.01116	6.14726
Central Grand Sand Sea	25.9953	26.9999	l	1619.88	4222.14	41.7206	s	942.001	2612.49	29.5933	3.50142	6.05153
Central Takla Makan	39.7658	85.7811	b	1646.59	5862.03	85.812	b	1646.59	5862.03	85.812	14.5701	18.9571
Central Takla Makan	37.5176	81.8436	t	1813.34	12179.1	64.0477	t	1813.34	12179.1	64.0477	2.54301	9.60301
East Takla Makan	40.3279	88.8748	b	1250.81	3377.05	22.8047	b	1250.81	3377.05	22.8047	27.1571	30.01
El Djouf	17.2834	356.906	l	1093.93	44957	32.4076	b	296.431	466.095	13.4236	2.90851	10.0559
Central Takla Makan	39.4848	84.6561	b	1442.71	4979.53	58.7431	b	1442.71	4979.53	58.7431	9.81701	14.2875
Rub Al Khali	18.6885	47.8124	l	1271.74	35323.7	44.0403	l	771.697	10476.1	26.9495	1.54468	4.76975
Ergs Iguidi \& Chech	25.9953	358.312	l	2013.46	46245	77.8977	l	2013.46	46245	77.8977	9.37561	18.1374
Central Takla Makan	39.2037	81.8436	b	1001.17	2759.48	38.838	b	1001.17	2759.48	38.838	5.40266	9.17645
Ergs Iguidi \& Chech	28.2436	356.062	s	2289.12	6305.15	41.2259	s	2289.12	6305.15	41.2259	1.44255	22.7463
Grand Erg Occidental	30.2108	359.437	l	1552.94	9432.09	26.8983	l	1552.94	9432.09	26.8983	6.24042	23.1228
Grand Erg Oriental	30.2108	8.71873	s	1817.54	3345.44	148.785	s	1817.54	3345.44	148.785	2.44553	18.1415
Rub Al Khali	20.0937	51.4686	b	589.358	3374.53	11.3256	b	589.358	3374.53	11.3256	2.09571	5.11227
Namib Sand Sea	-24.5902	15.4687	s	1685.26	7271.27	135.856	s	1685.26	7271.27	135.856	2.25137	8.2594
Ergs Iguidi \& Chech	28.8056	358.593	l	1426.83	11511.4	24.4763	l	1057.15	6430.51	22.1737	4.98576	22.1484
Rub Al Khali	20.6557	49.2186	l	961.543	11128.6	19.6834	l	472.118	3367.39	11.9055	3.3743	6.16541
Idehan Murzuk	24.8712	13.7812	l	1734.16	42878.2	36.0237	l	358.286	453.004	16.6132	1.75177	7.96959
Rub Al Khali	19.5316	53.9999	s	1121.53	1379	20.2121	s	51.5782	142.876	0	3.27994	6.40441
Ergs Iguidi \& Chech	25.9953	358.593	l	1797.15	45980.3	60.5511	b	412.321	1764.57	16.6985	9.75062	18.5764
Rub Al Khali	20.6557	52.8749	l	941.765	9042.45	22.2078	b	411.008	755.562	8.76712	1.9198	5.57207
Central Grand Sand Sea	27.9625	22.7812	l	1716.82	7458.9	48.1851	l	1716.82	7458.9	48.1851	0.941078	9.22193
Tengger Desert	38.9227	105.187	b	1926.92	3325.74	29.201	b	1926.92	3325.74	29.201	2.59039	14.417
Gran Desierto	31.8969	245.812	s	2110.09	4902.5	29.7468	s	2110.09	4902.5	29.7468	2.6636	9.94091
El Djouf	20.9368	356.624	n	1021.57	2273.29	38.3434	n	1021.57	2273.29	38.3434	9.91092	14.6325
Munga-Thirri	-24.0281	136.406	l	401.645	5973.16	17.6878	l	171.406	400.925	7.06146	10.4371	16.7217
Central Takla Makan	38.9227	81.2811	l	849.102	4235.46	27.0348	b	565.205	960.297	23.1971	5.1491	9.29805
Rub Al Khali	17.2834	45.8437	l	956.189	8659.99	42.0447	l	637.599	4460.17	31.7936	1.6978	4.38716
Munga-Thirri	-24.5902	137.25	l	398.929	3688.55	15.7603	l	203.755	384.855	8.68184	11.5978	18.239
Central Grand Sand Sea	27.4005	25.8749	l	1285.3	17978.9	56.3722	l	883.704	8212.05	44.7737	2.24657	5.122
Rub Al Khali	20.0937	50.3436	l	1023.12	20482	19.3934	b	449.28	2305.02	10.4728	2.59258	5.68436
Central Takla Makan	39.4848	86.9061	b	2037.04	5728.08	94.238	b	2037.04	5728.08	94.238	24.4331	28.8147
East Erg Issaouane	27.1194	7.59373	l	2459.32	14580.6	110.015	s	1593.52	3456.26	77.0449	4.90271	12.9866
El Djouf	18.9695	351.562	b	538.572	2680.35	19.4958	b	538.572	2680.35	19.4958	11.6503	17.6221
El Djouf	18.9695	354.937	b	643.793	1139.89	21.5084	b	643.793	1139.89	21.5084	6.94465	13.7084
Central Grand Sand Sea	25.4332	26.4374	l	1011.36	26102.4	47.4004	n	429.947	3356.69	27.7171	1.60499	4.22851
An Nafud \& Ad Dahna	29.0866	39.3749	b	1360.29	3781.28	45.8312	b	1360.29	3781.28	45.8312	2.2235	8.19909
West Erg Issaouane	26.5574	6.74999	s	2264.65	5293.51	204.475	s	2264.65	5293.51	204.475	0.761491	2.243
Badain Jaran Desert	40.3279	100.687	s	1585.93	3060.59	91.3043	s	1585.93	3060.59	91.3043	9.19991	28.4884
Ergs Iguidi \& Chech	27.6815	356.343	l	2377.97	25286.2	38.8892	s	1159.48	1929.54	24.1522	0.633562	22.6018
El Djouf	21.7799	351.562	l	1595.73	44629.7	34.9491	l	1595.73	44629.7	34.9491	8.06965	13.0751
Rub Al Khali	23.185	55.4061	s	872.272	1647.2	24.084	s	872.272	1647.2	24.084	3.73324	10.1027
Central Takla Makan	40.3279	82.1248	b	608.843	2088.96	16.3914	b	392.172	605.727	12.7243	5.77125	8.24399
Namib Sand Sea	-24.3091	15.4687	l	1121.49	2928.67	60.6194	l	1121.49	2928.67	60.6194	1.49676	10.281
Ergs Iguidi \& Chech	25.9953	353.531	l	2108.77	29295.5	47.4857	l	1185.63	9628.25	31.9471	2.91661	16.4617
Ergs Iguidi \& Chech	26.8384	358.593	l	1489.87	22311	19.0182	l	1489.87	22311	19.0182	7.43417	18.5045
Rub Al Khali	22.3419	52.8749	b	829.597	1819.97	24.7321	b	829.597	1819.97	24.7321	5.82201	9.5816
Munga-Thirri	-23.7471	138.093	l	423.572	5318.5	15.3339	l	206.817	799.683	9.44939	9.13539	15.5063
El Djouf	18.9695	353.812	b	874.849	2198.98	18.37	b	362.03	619.474	11.3938	7.94707	14.8642
El Djouf	20.6557	353.531	b	1014.27	3240.43	25.295	b	1014.27	3240.43	25.295	8.26116	12.9548
Ergs Iguidi \& Chech	24.3091	356.624	l	1951.84	44593.4	27.7682	b	664.679	1816.1	19.3764	8.89678	15.5084
El Djouf	21.4988	353.812	l	949.472	6755.75	32.3906	b	388.743	728.931	18.7282	9.59614	14.7905
El Djouf	19.5316	351.281	b	780.715	2410.27	18.5065	b	387.045	852.476	14.0206	9.81863	15.468
Rub Al Khali	18.9695	45.8437	l	1702.07	19534.2	33.4481	l	1702.07	19534.2	33.4481	3.40546	6.61305
Central Takla Makan	38.9227	84.3748	b	1337.36	3906.48	46.5135	b	1337.36	3906.48	46.5135	9.0959	14.1821
El Djouf	17.5644	356.343	b	630.034	893.738	18.9841	b	630.034	893.738	18.9841	4.28903	12.0312
Central Takla Makan	39.7658	88.0311	b	2012.29	4729.04	94.2039	b	2012.29	4729.04	94.2039	34.8401	38.3181
El Djouf	18.4075	355.218	t	751.665	4190.6	24.6128	b	569.428	697.872	21.0309	6.1858	14.0367
Central Takla Makan	38.0796	82.1248	b	1360.82	4841.55	50.9141	b	1360.82	4841.55	50.9141	4.15204	9.60539
Idehan Ubari	27.6815	11.5312	l	2379.43	43438.6	85.2833	s	1253.32	7196.82	29.4739	4.54998	15.2994
Ergs Iguidi \& Chech	24.3091	355.781	l	1978.57	45201.7	97.257	l	1978.57	45201.7	97.257	6.98784	13.7407
Central Takla Makan	39.2037	84.3748	b	1411.16	5955.97	50.0954	b	1411.16	5955.97	50.0954	9.4261	14.1978
Namib Sand Sea	-24.0281	14.9062	l	1154.57	9786.34	44.3302	l	1154.57	9786.34	44.3302	4.67212	11.8304
Ergs Iguidi \& Chech	27.1194	357.187	l	1615.01	26949.1	31.3842	s	832.614	4538.09	18.9158	3.1205	19.4991
El Djouf	21.4988	352.406	l	1444.03	44644.3	43.7674	l	1444.03	44644.3	43.7674	9.21636	14.3512
Rub Al Khali	18.4075	50.0624	l	1294.82	14432.3	41.8059	b	665.56	2554.25	20.0075	3.44153	6.81041
Munga-Thirri	-23.7471	138.375	l	349.058	5003.32	18.0118	l	126.967	254.331	3.83775	6.96143	12.2983
Rub Al Khali	21.7799	55.4061	b	1481.81	2984.39	91.6795	b	1481.81	2984.39	91.6795	3.15297	6.18084
Rub Al Khali	18.9695	48.6561	l	1479.85	45013.2	62.0009	l	1479.85	45013.2	62.0009	1.52382	4.64281
El Djouf	22.0609	350.156	l	1382.56	26882.4	39.3156	l	809.268	7773.69	31.4354	5.29678	9.05263
[truncated: 95 more rows]
